# Supplementary material for: 2-(2-Fur­yl)-1H-imidazo[4,5-f][1,10]phenanthroline-3,7-diium dichloride monohydrate
Source: Acta Crystallogr Sect E Struct Rep Online. 2009 Jan 17;65(Pt 2):o341. doi: 10.1107/S1600536809001160 (PMC2968264; doi:10.1107/S1600536809001160)
Supplement: Supplementary file 1 [file e-65-0o341-sup1.cif]

##############################################################################
###                                                                        ###
###        Electronic paper (Acta Crystallographica Section E)             ###
###                                                                        ###
##############################################################################
#                                                                            #
# This CIF contains the data in a paper accepted for publication in Acta     #
# Crystallographica Section E. It conforms to the requirements of Notes      #
# for Authors for Section E, and has been peer reviewed under the auspices   #
# of the IUCr Commission on Journals.                                        #
#                                                                            #
# Full details of the Crystallographic Information File format               #
# are given in the paper "The Crystallographic Information File (CIF):       #
# a New Standard Archive File for Crystallography" by S. R. Hall, F. H.      #
# Allen and I. D. Brown [Acta Cryst. (1991), A47, 655-685].                  #
#                                                                            #
# The current version of the core CIF dictionary is obtainable from          #
# ftp://ftp.iucr.org/pub/cif_core.dic. The current version number is 2.4.    #
#                                                                            #
# Software is freely available for graphical display of the structure(s) in  #
# this CIF.  For information consult the CIF home page http://www.iucr.org/  #
# cif/home.html                                                              #
#                                                                            #
# This file may be used for bona fide research purposes within the           #
# scientific community so long as proper attribution is given to the journal # 
# article from which it was obtained.                                        #
#                                                                            #
##############################################################################
                                             
data_global
_audit_creation_method     SHELXL-97
_journal_date_recd_electronic     2009-01-08
_journal_date_accepted     2009-01-10
_journal_name_full     'Acta Crystallographica, Section E'
_journal_year     2009
_journal_volume     65
_journal_issue      2
_journal_page_first     o341
_journal_page_last     o341
_journal_paper_category     QO
_journal_coeditor_code     AT2707
_publ_contact_author_name     'Dr. Zhu Tao'
_publ_contact_author_address
;
Key Laboratory of Macrocyclic and Supramolecular Chemistry
of Guizhou Province,
Guizhou University,
Guiyang, 550025,
People's Republic of China.
;
_publ_contact_author_email     sci.yqzhang@gzu.edu.cn
_publ_contact_author_fax     '86 851 3620906'
_publ_contact_author_phone     '86 851 3620906'
_publ_section_title
;\
2-(2-Furyl)-1<i>H</i>-imidazo[4,5-<i>f</i>][1,10]phenanthroline-3,\
7-diium dichloride monohydrate
;
loop_
    _publ_author_name
    _publ_author_footnote
    _publ_author_address
    'Ming-Hua Chen' .
;
Key Laboratory of Macrocyclic and Supramolecular Chemistry of Guizhou Province,
Guizhou University,
Guiyang 550025,
People's Republic of China
;
    'Yun-Qian Zhang' .
;
Key Laboratory of Macrocyclic and Supramolecular Chemistry of Guizhou Province,
Guizhou University,
Guiyang 550025,
People's Republic of China
;
    'Qian-Jiang Zhu' .
;
Key Laboratory of Macrocyclic and Supramolecular Chemistry of Guizhou Province,
Guizhou University,
Guiyang 550025,
People's Republic of China
;
    'Sai-Feng Xue' .
;
Key Laboratory of Macrocyclic and Supramolecular Chemistry of Guizhou Province,
Guizhou University,
Guiyang 550025,
People's Republic of China
;
    'Zhu Tao' .
;
Key Laboratory of Macrocyclic and Supramolecular Chemistry of Guizhou Province,
and Institute of Applied Chemistry,
Guizhou University,
Guiyang 550025,
People's Republic of China
;
_publ_section_synopsis     .
data_I
_audit_creation_method     SHELXL-97
_chemical_name_systematic
;
2-(2-Furyl)-1<i>H</i>-imidazo[4,5-<i>f</i>][1,10]phenanthroline-
3,7-diium dichloride monohydrate
;
_chemical_name_common     ?
_chemical_formula_moiety     'C17 H12 N4 O 2+, 2(Cl -), H2 O'
_chemical_formula_sum     'C17 H14 Cl2 N4 O2'
_chemical_formula_iupac     'C17 H12 N4 O 2+, 2Cl -, H2 O'
_chemical_formula_weight     377.22
_chemical_melting_point     ?
_symmetry_cell_setting     monoclinic
_symmetry_space_group_name_H-M     'P 21/n'
_symmetry_space_group_name_Hall     '-P 2yn'
loop_
    _symmetry_equiv_pos_as_xyz
    'x, y, z'
    '-x+1/2, y+1/2, -z+1/2'
    '-x, -y, -z'
    'x-1/2, -y-1/2, z-1/2'
_cell_length_a     4.768(3)
_cell_length_b     17.897(10)
_cell_length_c     19.241(11)
_cell_angle_alpha     90.00
_cell_angle_beta     92.060(8)
_cell_angle_gamma     90.00
_cell_volume     1641.0(16)
_cell_formula_units_Z     4
_cell_measurement_reflns_used     2859
_cell_measurement_theta_min     1.55
_cell_measurement_theta_max     25.00
_cell_measurement_temperature     293(2)
_exptl_crystal_description     prism
_exptl_crystal_colour     red-brown
_exptl_crystal_size_max     0.23
_exptl_crystal_size_mid     0.18
_exptl_crystal_size_min     0.15
_exptl_crystal_density_diffrn     1.527
_exptl_crystal_density_meas     ?
_exptl_crystal_density_method     'not measured'
_exptl_crystal_F_000     776
_exptl_absorpt_coefficient_mu     0.415
_exptl_absorpt_correction_type     multi-scan
_exptl_absorpt_process_details     '(SADABS; Bruker, 2005)'
_exptl_absorpt_correction_T_min     0.9105
_exptl_absorpt_correction_T_max     0.9403
_exptl_special_details
;
;
_diffrn_ambient_temperature     293(2)
_diffrn_radiation_type     MoK\a
_diffrn_radiation_wavelength     0.71073
_diffrn_radiation_source     'fine-focus sealed tube'
_diffrn_radiation_monochromator     graphite
_diffrn_measurement_device_type     'Bruker APEXII CCD area-detector'
_diffrn_measurement_method     '\f and \w'
_diffrn_detector_area_resol_mean     ?
_diffrn_reflns_number     10782
_diffrn_reflns_av_R_equivalents     0.0580
_diffrn_reflns_av_sigmaI/netI     0.0591
_diffrn_reflns_theta_min     1.55
_diffrn_reflns_theta_max     25.00
_diffrn_reflns_theta_full     25.00
_diffrn_measured_fraction_theta_max     0.989
_diffrn_measured_fraction_theta_full     0.989
_diffrn_reflns_limit_h_min     -5
_diffrn_reflns_limit_h_max     5
_diffrn_reflns_limit_k_min     -20
_diffrn_reflns_limit_k_max     21
_diffrn_reflns_limit_l_min     -22
_diffrn_reflns_limit_l_max     22
_diffrn_standards_number     0
_diffrn_standards_interval_count     .
_diffrn_standards_interval_time     .
_diffrn_standards_decay_%     ?
_refine_special_details
;
Refinement of <i>F</i>^2^ against ALL reflections. The weighted <i>R</i>-factor
<i>wR</i> and goodness of fit <i>S</i> are based on <i>F</i>^2^, conventional
<i>R</i>-factors <i>R</i> are based on <i>F</i>, with <i>F</i> set to zero for
negative <i>F</i>^2^. The threshold expression of <i>F</i>^2^ >
\s(<i>F</i>^2^) is used only for calculating <i>R</i>-factors(gt) <i>etc</i>.
and is not relevant to the choice of reflections for refinement.
<i>R</i>-factors based on <i>F</i>^2^ are statistically about twice as large
as those based on <i>F</i>, and <i>R</i>- factors based on ALL data will be
even larger.
;
_reflns_number_total     2859
_reflns_number_gt     1886
_reflns_threshold_expression     I>2\s(I)
_refine_ls_structure_factor_coef     Fsqd
_refine_ls_matrix_type     full
_refine_ls_R_factor_all     0.0817
_refine_ls_R_factor_gt     0.0470
_refine_ls_wR_factor_gt     0.1031
_refine_ls_wR_factor_ref     0.1149
_refine_ls_goodness_of_fit_ref     1.017
_refine_ls_restrained_S_all     1.017
_refine_ls_number_reflns     2859
_refine_ls_number_parameters     226
_refine_ls_number_restraints     0
_refine_ls_hydrogen_treatment     constr
_refine_ls_weighting_scheme     calc
_refine_ls_weighting_details
                 'calc w=1/[\s^2^(Fo^2^)+(0.0514P)^2^] where P=(Fo^2^+2Fc^2^)/3'
_atom_sites_solution_hydrogens     geom
_atom_sites_solution_primary     direct
_atom_sites_solution_secondary     difmap
_refine_ls_shift/su_max     0.000
_refine_ls_shift/su_mean     0.000
_refine_diff_density_max     0.191
_refine_diff_density_min     -0.258
_refine_ls_extinction_method     none
_refine_ls_extinction_coef     ?
loop_
    _atom_type_symbol
    _atom_type_description
    _atom_type_scat_dispersion_real
    _atom_type_scat_dispersion_imag
    _atom_type_scat_source
    'C' 'C' 0.0033 0.0016
                         'International Tables Vol C Tables 4.2.6.8 and 6.1.1.4'
    'H' 'H' 0.0000 0.0000
                         'International Tables Vol C Tables 4.2.6.8 and 6.1.1.4'
    'N' 'N' 0.0061 0.0033
                         'International Tables Vol C Tables 4.2.6.8 and 6.1.1.4'
    'O' 'O' 0.0106 0.0060
                         'International Tables Vol C Tables 4.2.6.8 and 6.1.1.4'
    'Cl' 'Cl' 0.1484 0.1585
                         'International Tables Vol C Tables 4.2.6.8 and 6.1.1.4'
_computing_data_collection     'APEX2 (Bruker, 2005)'
_computing_cell_refinement     'SAINT (Bruker, 2005)'
_computing_data_reduction     'SAINT (Bruker, 2005)'
_computing_structure_solution     'SHELXS97 (Sheldrick, 2008)'
_computing_structure_refinement     'SHELXL97 (Sheldrick, 2008)'
_computing_molecular_graphics     'ORTEP-3 for Windows (Farrugia, 1997)'
_computing_publication_material     'WinGX (Farrugia, 1999)'
loop_
    _atom_site_type_symbol
    _atom_site_label
    _atom_site_fract_x
    _atom_site_fract_y
    _atom_site_fract_z
    _atom_site_U_iso_or_equiv
    _atom_site_adp_type
    _atom_site_calc_flag
    _atom_site_refinement_flags
    _atom_site_occupancy
    _atom_site_disorder_assembly
    _atom_site_disorder_group
    C C1 0.2549(7) 0.5257(2) 0.91899(18) 0.0595(10) Uani d . 1 . .
    H H1 0.1981 0.5270 0.9647 0.071 Uiso calc R 1 . .
    C C2 0.1543(7) 0.57043(18) 0.86872(17) 0.0491(9) Uani d . 1 . .
    H H2 0.0184 0.6073 0.8728 0.059 Uiso calc R 1 . .
    C C3 0.2960(6) 0.55060(16) 0.80743(16) 0.0439(8) Uani d . 1 . .
    H H3 0.2711 0.5718 0.7635 0.053 Uiso calc R 1 . .
    C C4 0.4742(6) 0.49469(16) 0.82609(15) 0.0366(7) Uani d . 1 . .
    C C5 0.6721(6) 0.45050(15) 0.78964(15) 0.0356(7) Uani d . 1 . .
    C C6 0.9978(6) 0.36694(15) 0.76729(14) 0.0334(7) Uani d . 1 . .
    C C7 1.2049(6) 0.30919(15) 0.77145(14) 0.0331(7) Uani d . 1 . .
    C C8 1.2878(6) 0.26901(16) 0.83160(16) 0.0405(8) Uani d . 1 . .
    H H8 1.2062 0.2786 0.8739 0.049 Uiso calc R 1 . .
    C C9 1.4924(6) 0.21529(17) 0.82645(16) 0.0465(8) Uani d . 1 . .
    H H9 1.5506 0.1877 0.8653 0.056 Uiso calc R 1 . .
    C C10 1.6108(6) 0.20276(16) 0.76279(17) 0.0453(8) Uani d . 1 . .
    H H10 1.7500 0.1665 0.7607 0.054 Uiso calc R 1 . .
    C C11 1.3351(6) 0.29168(15) 0.70909(14) 0.0328(7) Uani d . 1 . .
    C C12 1.2531(6) 0.33026(15) 0.64536(14) 0.0320(7) Uani d . 1 . .
    C C13 1.3161(6) 0.34323(16) 0.52471(15) 0.0417(8) Uani d . 1 . .
    H H13 1.4109 0.3287 0.4855 0.050 Uiso calc R 1 . .
    C C14 1.1068(6) 0.39700(16) 0.51891(15) 0.0420(8) Uani d . 1 . .
    H H14 1.0577 0.4177 0.4758 0.050 Uiso calc R 1 . .
    C C15 0.9734(6) 0.41932(15) 0.57711(14) 0.0376(7) Uani d . 1 . .
    H H15 0.8349 0.4559 0.5741 0.045 Uiso calc R 1 . .
    C C16 1.0477(6) 0.38639(15) 0.64198(14) 0.0322(7) Uani d . 1 . .
    C C17 0.9259(6) 0.40383(15) 0.70643(14) 0.0319(7) Uani d . 1 . .
    N N3 1.5391(5) 0.23910(13) 0.70414(13) 0.0412(6) Uani d . 1 . .
    N N4 1.3821(5) 0.31224(12) 0.58612(12) 0.0359(6) Uani d . 1 . .
    H H4 1.5130 0.2792 0.5882 0.043 Uiso calc R 1 . .
    N N1 0.8358(5) 0.39716(13) 0.81854(11) 0.0348(6) Uani d . 1 . .
    H H1A 0.8394 0.3840 0.8615 0.042 Uiso calc R 1 . .
    N N2 0.7228(5) 0.45605(12) 0.72179(12) 0.0345(6) Uani d . 1 . .
    H H2A 0.6432 0.4867 0.6928 0.041 Uiso calc R 1 . .
    O O1 0.4528(5) 0.47741(12) 0.89489(11) 0.0550(6) Uani d . 1 . .
    Cl Cl1 0.44997(17) 0.56432(4) 0.62293(4) 0.0514(3) Uani d . 1 . .
    Cl Cl2 0.83425(17) 0.20341(5) 0.53339(5) 0.0579(3) Uani d . 1 . .
    O O1W 0.8356(5) 0.35229(14) 0.94806(11) 0.0703(8) Uani d . 1 . .
    H H1WA 0.9993 0.3370 0.9803 0.084 Uiso d R 1 . .
    H H1WB 0.6840 0.3400 0.9751 0.084 Uiso d R 1 . .
loop_
    _atom_site_aniso_label
    _atom_site_aniso_U_11
    _atom_site_aniso_U_22
    _atom_site_aniso_U_33
    _atom_site_aniso_U_12
    _atom_site_aniso_U_13
    _atom_site_aniso_U_23
    C1 0.053(2) 0.077(3) 0.049(2) 0.008(2) 0.0175(18) -0.016(2)
    C2 0.047(2) 0.046(2) 0.055(2) 0.0040(16) 0.0111(17) -0.0081(17)
    C3 0.048(2) 0.0404(19) 0.044(2) 0.0041(16) 0.0072(16) 0.0008(15)
    C4 0.0363(17) 0.0435(18) 0.0304(17) -0.0035(15) 0.0052(14) -0.0034(14)
    C5 0.0371(18) 0.0338(17) 0.0360(19) -0.0036(14) 0.0023(14) -0.0014(13)
    C6 0.0325(16) 0.0372(17) 0.0307(17) -0.0030(14) 0.0030(13) -0.0017(13)
    C7 0.0321(16) 0.0339(17) 0.0331(18) -0.0038(13) 0.0004(13) 0.0010(13)
    C8 0.0395(18) 0.0436(19) 0.0387(18) 0.0014(15) 0.0033(14) 0.0035(15)
    C9 0.051(2) 0.046(2) 0.042(2) 0.0001(16) -0.0055(16) 0.0126(15)
    C10 0.0442(19) 0.0371(19) 0.054(2) 0.0061(15) -0.0062(17) -0.0002(16)
    C11 0.0309(16) 0.0328(17) 0.0344(18) -0.0052(13) -0.0028(13) -0.0023(13)
    C12 0.0302(16) 0.0345(17) 0.0314(17) -0.0060(13) 0.0043(13) -0.0048(13)
    C13 0.049(2) 0.0446(19) 0.0318(18) -0.0005(16) 0.0065(15) -0.0037(14)
    C14 0.053(2) 0.0402(19) 0.0327(18) -0.0001(16) 0.0047(15) 0.0011(14)
    C15 0.0422(18) 0.0368(18) 0.0339(18) 0.0011(14) 0.0025(14) 0.0043(14)
    C16 0.0331(16) 0.0308(16) 0.0329(17) -0.0045(13) 0.0019(13) -0.0018(13)
    C17 0.0332(16) 0.0310(16) 0.0314(17) -0.0010(13) 0.0010(13) -0.0022(13)
    N3 0.0389(15) 0.0349(15) 0.0497(17) 0.0050(12) -0.0006(12) -0.0030(12)
    N4 0.0351(14) 0.0377(15) 0.0349(15) 0.0019(11) 0.0009(11) -0.0045(11)
    N1 0.0371(14) 0.0396(15) 0.0281(14) -0.0006(12) 0.0062(11) 0.0040(11)
    N2 0.0364(14) 0.0356(14) 0.0315(15) 0.0042(11) 0.0023(11) 0.0033(11)
    O1 0.0560(15) 0.0699(16) 0.0400(14) 0.0159(12) 0.0122(11) 0.0021(11)
    Cl1 0.0573(5) 0.0518(5) 0.0452(5) 0.0106(4) 0.0014(4) 0.0082(4)
    Cl2 0.0407(5) 0.0682(6) 0.0651(6) 0.0031(4) 0.0057(4) -0.0194(5)
    O1W 0.0487(15) 0.120(2) 0.0432(14) 0.0106(14) 0.0133(11) 0.0309(14)
_geom_special_details
;
All e.s.d.'s (except the e.s.d. in the dihedral angle between two l.s. planes)
are estimated using the full covariance matrix. The cell e.s.d.'s are taken
into account individually in the estimation of e.s.d.'s in distances, angles
and torsion angles; correlations between e.s.d.'s in cell parameters are only
used when they are defined by crystal symmetry. An approximate (isotropic)
treatment of cell e.s.d.'s is used for estimating e.s.d.'s involving l.s.
planes.
;
loop_
    _geom_bond_atom_site_label_1
    _geom_bond_atom_site_label_2
    _geom_bond_site_symmetry_2
    _geom_bond_distance
    _geom_bond_publ_flag
    C1 C2 . 1.332(4) ?
    C1 O1 . 1.373(4) ?
    C1 H1 . 0.9300 ?
    C2 C3 . 1.425(4) ?
    C2 H2 . 0.9300 ?
    C3 C4 . 1.353(4) ?
    C3 H3 . 0.9300 ?
    C4 O1 . 1.367(3) ?
    C4 C5 . 1.434(4) ?
    C5 N2 . 1.340(3) ?
    C5 N1 . 1.341(3) ?
    C6 C17 . 1.377(4) ?
    C6 N1 . 1.384(3) ?
    C6 C7 . 1.429(4) ?
    C7 C11 . 1.406(4) ?
    C7 C8 . 1.407(4) ?
    C8 C9 . 1.376(4) ?
    C8 H8 . 0.9300 ?
    C9 C10 . 1.385(4) ?
    C9 H9 . 0.9300 ?
    C10 N3 . 1.336(4) ?
    C10 H10 . 0.9300 ?
    C11 N3 . 1.359(3) ?
    C11 C12 . 1.449(4) ?
    C12 N4 . 1.353(3) ?
    C12 C16 . 1.403(4) ?
    C13 N4 . 1.333(3) ?
    C13 C14 . 1.388(4) ?
    C13 H13 . 0.9300 ?
    C14 C15 . 1.367(4) ?
    C14 H14 . 0.9300 ?
    C15 C16 . 1.414(4) ?
    C15 H15 . 0.9300 ?
    C16 C17 . 1.423(4) ?
    C17 N2 . 1.385(3) ?
    N4 H4 . 0.8600 ?
    N1 H1A . 0.8600 ?
    N2 H2A . 0.8600 ?
    O1W H1WA . 1.0173 ?
    O1W H1WB . 0.9323 ?
loop_
    _geom_angle_atom_site_label_1
    _geom_angle_atom_site_label_2
    _geom_angle_atom_site_label_3
    _geom_angle_site_symmetry_1
    _geom_angle_site_symmetry_3
    _geom_angle
    _geom_angle_publ_flag
    C2 C1 O1 . . 111.5(3) ?
    C2 C1 H1 . . 124.2 ?
    O1 C1 H1 . . 124.2 ?
    C1 C2 C3 . . 106.4(3) ?
    C1 C2 H2 . . 126.8 ?
    C3 C2 H2 . . 126.8 ?
    C4 C3 C2 . . 106.1(3) ?
    C4 C3 H3 . . 127.0 ?
    C2 C3 H3 . . 127.0 ?
    C3 C4 O1 . . 110.9(3) ?
    C3 C4 C5 . . 134.1(3) ?
    O1 C4 C5 . . 115.0(3) ?
    N2 C5 N1 . . 109.5(3) ?
    N2 C5 C4 . . 125.5(3) ?
    N1 C5 C4 . . 125.0(3) ?
    C17 C6 N1 . . 106.9(2) ?
    C17 C6 C7 . . 123.0(3) ?
    N1 C6 C7 . . 130.1(3) ?
    C11 C7 C8 . . 117.9(3) ?
    C11 C7 C6 . . 116.0(2) ?
    C8 C7 C6 . . 126.1(3) ?
    C9 C8 C7 . . 118.5(3) ?
    C9 C8 H8 . . 120.8 ?
    C7 C8 H8 . . 120.8 ?
    C8 C9 C10 . . 119.3(3) ?
    C8 C9 H9 . . 120.3 ?
    C10 C9 H9 . . 120.3 ?
    N3 C10 C9 . . 124.6(3) ?
    N3 C10 H10 . . 117.7 ?
    C9 C10 H10 . . 117.7 ?
    N3 C11 C7 . . 123.6(3) ?
    N3 C11 C12 . . 116.3(3) ?
    C7 C11 C12 . . 120.1(3) ?
    N4 C12 C16 . . 118.0(3) ?
    N4 C12 C11 . . 118.8(3) ?
    C16 C12 C11 . . 123.2(3) ?
    N4 C13 C14 . . 120.4(3) ?
    N4 C13 H13 . . 119.8 ?
    C14 C13 H13 . . 119.8 ?
    C15 C14 C13 . . 119.4(3) ?
    C15 C14 H14 . . 120.3 ?
    C13 C14 H14 . . 120.3 ?
    C14 C15 C16 . . 119.5(3) ?
    C14 C15 H15 . . 120.3 ?
    C16 C15 H15 . . 120.3 ?
    C12 C16 C15 . . 119.5(3) ?
    C12 C16 C17 . . 115.0(2) ?
    C15 C16 C17 . . 125.5(3) ?
    C6 C17 N2 . . 107.3(2) ?
    C6 C17 C16 . . 122.6(3) ?
    N2 C17 C16 . . 130.1(2) ?
    C10 N3 C11 . . 116.1(3) ?
    C13 N4 C12 . . 123.2(3) ?
    C13 N4 H4 . . 118.4 ?
    C12 N4 H4 . . 118.4 ?
    C5 N1 C6 . . 108.3(2) ?
    C5 N1 H1A . . 125.8 ?
    C6 N1 H1A . . 125.8 ?
    C5 N2 C17 . . 108.1(2) ?
    C5 N2 H2A . . 126.0 ?
    C17 N2 H2A . . 126.0 ?
    C4 O1 C1 . . 105.1(2) ?
    H1WA O1W H1WB . . 100.9 ?
loop_
    _geom_torsion_atom_site_label_1
    _geom_torsion_atom_site_label_2
    _geom_torsion_atom_site_label_3
    _geom_torsion_atom_site_label_4
    _geom_torsion_site_symmetry_1
    _geom_torsion_site_symmetry_2
    _geom_torsion_site_symmetry_3
    _geom_torsion_site_symmetry_4
    _geom_torsion
    _geom_torsion_publ_flag
    O1 C1 C2 C3 . . . . -0.3(4) ?
    C1 C2 C3 C4 . . . . -0.2(4) ?
    C2 C3 C4 O1 . . . . 0.5(3) ?
    C2 C3 C4 C5 . . . . 179.6(3) ?
    C3 C4 C5 N2 . . . . -0.9(5) ?
    O1 C4 C5 N2 . . . . 178.1(3) ?
    C3 C4 C5 N1 . . . . 178.9(3) ?
    O1 C4 C5 N1 . . . . -2.0(4) ?
    C17 C6 C7 C11 . . . . 0.2(4) ?
    N1 C6 C7 C11 . . . . -179.5(3) ?
    C17 C6 C7 C8 . . . . -179.7(3) ?
    N1 C6 C7 C8 . . . . 0.6(5) ?
    C11 C7 C8 C9 . . . . 0.4(4) ?
    C6 C7 C8 C9 . . . . -179.6(3) ?
    C7 C8 C9 C10 . . . . 0.4(4) ?
    C8 C9 C10 N3 . . . . -0.6(5) ?
    C8 C7 C11 N3 . . . . -1.1(4) ?
    C6 C7 C11 N3 . . . . 179.0(2) ?
    C8 C7 C11 C12 . . . . 178.7(2) ?
    C6 C7 C11 C12 . . . . -1.3(4) ?
    N3 C11 C12 N4 . . . . -0.2(4) ?
    C7 C11 C12 N4 . . . . 180.0(2) ?
    N3 C11 C12 C16 . . . . -179.4(2) ?
    C7 C11 C12 C16 . . . . 0.8(4) ?
    N4 C13 C14 C15 . . . . 1.6(4) ?
    C13 C14 C15 C16 . . . . -1.0(4) ?
    N4 C12 C16 C15 . . . . 3.0(4) ?
    C11 C12 C16 C15 . . . . -177.8(2) ?
    N4 C12 C16 C17 . . . . -178.5(2) ?
    C11 C12 C16 C17 . . . . 0.8(4) ?
    C14 C15 C16 C12 . . . . -1.3(4) ?
    C14 C15 C16 C17 . . . . -179.7(3) ?
    N1 C6 C17 N2 . . . . 0.3(3) ?
    C7 C6 C17 N2 . . . . -179.4(2) ?
    N1 C6 C17 C16 . . . . -178.8(2) ?
    C7 C6 C17 C16 . . . . 1.4(4) ?
    C12 C16 C17 C6 . . . . -1.9(4) ?
    C15 C16 C17 C6 . . . . 176.6(3) ?
    C12 C16 C17 N2 . . . . 179.2(3) ?
    C15 C16 C17 N2 . . . . -2.3(5) ?
    C9 C10 N3 C11 . . . . 0.0(4) ?
    C7 C11 N3 C10 . . . . 0.9(4) ?
    C12 C11 N3 C10 . . . . -178.9(2) ?
    C14 C13 N4 C12 . . . . 0.2(4) ?
    C16 C12 N4 C13 . . . . -2.5(4) ?
    C11 C12 N4 C13 . . . . 178.2(2) ?
    N2 C5 N1 C6 . . . . -0.2(3) ?
    C4 C5 N1 C6 . . . . 179.9(3) ?
    C17 C6 N1 C5 . . . . -0.1(3) ?
    C7 C6 N1 C5 . . . . 179.6(3) ?
    N1 C5 N2 C17 . . . . 0.4(3) ?
    C4 C5 N2 C17 . . . . -179.7(3) ?
    C6 C17 N2 C5 . . . . -0.4(3) ?
    C16 C17 N2 C5 . . . . 178.6(3) ?
    C3 C4 O1 C1 . . . . -0.7(3) ?
    C5 C4 O1 C1 . . . . -180.0(3) ?
    C2 C1 O1 C4 . . . . 0.6(4) ?
loop_
    _geom_hbond_atom_site_label_D
    _geom_hbond_atom_site_label_H
    _geom_hbond_atom_site_label_A
    _geom_hbond_site_symmetry_A
    _geom_hbond_distance_DH
    _geom_hbond_distance_HA
    _geom_hbond_distance_DA
    _geom_hbond_angle_DHA
    N1 H1A O1W . 0.86 1.76 2.618(3) 176.6
    N2 H2A Cl1 . 0.86 2.12 2.981(3) 178.7
    N4 H4 Cl2 1_655 0.86 2.33 3.103(3) 150.3
    O1W H1WA Cl2 4_666 1.02 2.00 3.011(3) 172.0
    O1W H1WB Cl2 4_566 0.93 2.19 3.112(3) 172.7
