# Supplementary material for: 2-(2-Fur­yl)-1H-imidazo[4,5-f][1,10]phenanthroline-3,7-diium dichloride monohydrate
Source: Acta Crystallogr Sect E Struct Rep Online. 2009 Jan 17;65(Pt 2):o341. doi: 10.1107/S1600536809001160 (PMC2968264; doi:10.1107/S1600536809001160)
Supplement: Supplementary file 2 [file e-65-0o341-Isup2.hkl]

#
# h,k,l, Fc-squared, Fo-squared, sigma(Fo-squared) and status flag
#
data_I
_shelx_title ' A in P2(1)/n'
_shelx_refln_list_code          4
_shelx_F_calc_maximum      209.58
_exptl_crystal_F_000       776.00
_reflns_d_resolution_high  0.8409
 
loop_
 _symmetry_equiv_pos_as_xyz
 'x, y, z'
 '-x+1/2, y+1/2, -z+1/2'
 '-x, -y, -z'
 'x-1/2, -y-1/2, z-1/2'
 
_cell_length_a     4.7684
_cell_length_b    17.8970
_cell_length_c    19.2412
_cell_angle_alpha  90.000
_cell_angle_beta   92.060
_cell_angle_gamma  90.000
 
_shelx_F_squared_multiplier     1.000
 
loop_
 _refln_index_h
 _refln_index_k
 _refln_index_l
 _refln_F_squared_calc
 _refln_F_squared_meas
 _refln_F_squared_sigma
 _refln_observed_status
   2   0   0        1.28        0.00      4.65 o
   4   0   0       79.12       41.56     24.78 o
   1   1   0      370.36      373.98     36.87 o
   2   1   0     3145.22     2935.49     58.05 o
   3   1   0        0.23        4.76      4.71 o
   4   1   0     1207.03     1189.95     33.96 o
   5   1   0       56.42       86.43     18.61 o
   0   2   0        1.27        0.69      2.16 o
   1   2   0        9.37       18.65      3.15 o
   2   2   0     1324.49     1311.63     24.71 o
   3   2   0       29.11       18.94      6.00 o
   4   2   0      290.71      255.40     18.76 o
   5   2   0       31.87       30.80     14.98 o
   1   3   0     8520.29     8562.91     69.67 o
   2   3   0      729.36      708.33     18.82 o
   3   3   0     1475.76     1467.69     32.17 o
   4   3   0       87.68      117.85     13.84 o
   5   3   0       32.16        5.11     29.50 o
   0   4   0      475.92      496.78     18.29 o
   1   4   0    43923.39    41480.65    395.42 o
   2   4   0       82.90       92.88      7.81 o
   3   4   0        4.32        3.53      4.88 o
   4   4   0       71.88       74.63     13.40 o
   5   4   0        7.75        7.72     15.31 o
   1   5   0     9784.70     9875.78     67.43 o
   2   5   0     1363.19     1499.98     25.40 o
   3   5   0     1309.46     1264.92     41.09 o
   4   5   0        2.18        0.00      7.76 o
   5   5   0       29.29       27.19     15.32 o
   0   6   0      818.45      808.77     33.57 o
   1   6   0     1052.41     1091.19     18.91 o
   2   6   0     1893.67     1962.46     30.29 o
   3   6   0       71.80       77.12      9.56 o
   4   6   0        0.46        7.14     14.63 o
   5   6   0      369.45      315.57     33.47 o
   1   7   0      203.71      191.18      9.64 o
   2   7   0       27.57       35.24      6.50 o
   3   7   0      813.66      829.34     32.53 o
   4   7   0      100.04       71.39     17.00 o
   5   7   0       42.09       69.39     19.75 o
   0   8   0     6469.06     6017.69     95.96 o
   1   8   0     2540.50     2532.69     32.96 o
   2   8   0     1090.11     1240.21     27.41 o
   3   8   0      113.73       96.84     13.97 o
   4   8   0      121.47       93.59     18.68 o
   5   8   0      100.33       97.66     25.64 o
   1   9   0     2832.88     3041.54     38.20 o
   2   9   0      401.94      393.01     15.85 o
   3   9   0       85.98       35.06     16.11 o
   4   9   0      129.10      137.60     23.22 o
   5   9   0        2.39        0.00     23.37 o
   0  10   0      647.27      731.62     27.18 o
   1  10   0       10.41        7.75      4.76 o
   2  10   0      110.73      133.94     12.82 o
   3  10   0      741.36      763.99     48.91 o
   4  10   0      242.77      231.28     50.14 o
   5  10   0       18.45       14.89     26.23 o
   1  11   0       19.20        8.62      5.16 o
   2  11   0      549.58      566.27     34.78 o
   3  11   0      515.21      460.97     35.47 o
   4  11   0        2.11        0.00     10.59 o
   0  12   0      687.61      722.30     29.49 o
   1  12   0      676.44      676.94     24.16 o
   2  12   0      380.38      391.00     24.48 o
   3  12   0      358.81      347.98     41.74 o
   4  12   0       95.65       71.89     22.45 o
   1  13   0        5.06        9.83      6.38 o
   2  13   0       73.20       58.90     12.67 o
   3  13   0      168.22      188.70     26.58 o
   4  13   0      119.04      125.05     29.03 o
   0  14   0      107.15      129.50     33.31 o
   1  14   0        1.98        5.12     10.81 o
   2  14   0      322.79      293.80     34.11 o
   3  14   0       19.36       10.83     13.68 o
   4  14   0        1.59        0.00     18.82 o
   1  15   0      619.97      607.83     30.73 o
   2  15   0      527.39      467.86     70.41 o
   3  15   0        0.80        0.59     11.87 o
   0  16   0       71.37       91.81     22.75 o
   1  16   0      230.80      231.03     21.70 o
   2  16   0      164.36      141.42     24.22 o
   3  16   0        5.95        0.00     11.27 o
   1  17   0       64.96       81.32     14.95 o
   2  17   0        5.74        0.00     12.47 o
   3  17   0       48.76       17.77     16.20 o
   0  18   0       49.88       16.59     19.66 o
   1  18   0        0.48        0.00     15.92 o
   2  18   0        1.72        0.00     13.07 o
   3  18   0       28.34       17.74     22.52 o
   1  19   0       37.68       80.11     36.09 o
   2  19   0       28.19       25.86     14.30 o
   0  20   0      199.41      187.21     47.09 o
   1  20   0        1.97       15.06     24.27 o
  -5   0   1      332.63      359.31     40.80 o
  -3   0   1        1.26        0.00      6.03 o
  -1   0   1     2579.36     2639.01     34.10 o
   1   0   1      308.72      294.33     15.89 o
   3   0   1       44.97       47.91     11.31 o
   5   0   1       45.27       11.69     22.99 o
  -5   1   1        5.12        5.62     11.23 o
  -4   1   1      245.28      244.71     28.44 o
  -3   1   1       10.23       11.49      5.22 o
  -2   1   1      127.71      124.85      9.00 o
  -1   1   1      924.70      824.21     13.76 o
   0   1   1        0.13        0.23      0.96 o
   1   1   1       45.28       42.57      3.93 o
   2   1   1     5596.42     5644.86     56.47 o
   3   1   1        4.52        5.14      5.76 o
   4   1   1      500.65      514.24     25.83 o
   5   1   1       11.90       16.31     13.78 o
  -5   2   1       17.28       24.98     19.94 o
  -4   2   1       30.65       18.06      8.67 o
  -3   2   1     2713.83     2638.71     39.21 o
  -2   2   1     4082.61     3987.18     48.49 o
  -1   2   1      271.94      230.03      8.51 o
   0   2   1     9153.93     8441.52     63.52 o
   1   2   1     1329.98     1201.36     16.54 o
   2   2   1      730.08      738.80     21.57 o
   3   2   1      235.62      269.19     18.22 o
   4   2   1        6.13        3.73      6.61 o
   5   2   1      129.05      113.17     21.47 o
  -5   3   1      271.74      334.39     39.43 o
  -4   3   1      482.75      523.39     25.32 o
  -3   3   1     1420.22     1383.31     36.56 o
  -2   3   1        0.41        2.67      3.26 o
  -1   3   1     2469.79     2556.14     26.67 o
   0   3   1      873.64      776.29     10.97 o
   1   3   1    32641.62    32578.87    324.08 o
   2   3   1     1068.03     1107.41     21.49 o
   3   3   1       42.54       35.63      6.99 o
   4   3   1        0.54        9.79      7.32 o
   5   3   1      161.29      143.73     30.29 o
  -5   4   1       53.75       42.84     20.70 o
  -4   4   1      791.55      726.57     51.93 o
  -3   4   1      447.11      452.40     18.88 o
  -2   4   1       84.29      128.89      8.63 o
  -1   4   1     2465.87     2480.25     25.89 o
   0   4   1      443.84      498.71      9.97 o
   1   4   1        4.95        0.00      3.20 o
   2   4   1     1122.61     1257.03     29.13 o
   3   4   1      333.84      373.80     27.55 o
   4   4   1      304.24      328.13     22.18 o
   5   4   1      119.98       76.94     20.33 o
  -5   5   1        7.64       10.39     16.38 o
  -4   5   1       92.27       97.64     17.90 o
  -3   5   1      783.68      782.03     22.88 o
  -2   5   1      310.69      322.26     13.51 o
  -1   5   1      312.83      314.65     11.58 o
   0   5   1     7769.51     7915.83     54.84 o
   1   5   1     6975.36     7028.00     53.47 o
   2   5   1      113.31      120.74      8.99 o
   3   5   1      124.51      133.51     13.08 o
   4   5   1        1.98        4.59      7.85 o
   5   5   1      274.33      294.11     35.62 o
  -5   6   1       32.81       15.26     13.20 o
  -4   6   1        9.41       11.38     10.95 o
  -3   6   1      228.38      245.40     14.09 o
  -2   6   1     3569.33     3616.59     41.53 o
  -1   6   1      269.89      247.12      9.51 o
   0   6   1     2163.53     2287.66     26.91 o
   1   6   1      156.99      194.91     10.04 o
   2   6   1      940.10     1147.71     24.74 o
   3   6   1      187.44      186.18     14.78 o
   4   6   1       24.52       16.32     13.33 o
   5   6   1        9.43       15.70     15.61 o
  -5   7   1        0.27        8.06     15.07 o
  -4   7   1        0.01        0.00     12.34 o
  -3   7   1      415.32      403.08     29.06 o
  -2   7   1     1267.65     1281.92     24.59 o
  -1   7   1     1344.20     1510.96     23.36 o
   0   7   1      693.03      674.93     15.27 o
   1   7   1      667.42      647.67     15.52 o
   2   7   1     4575.37     4343.99     48.61 o
   3   7   1      126.38      137.02     17.83 o
   4   7   1      580.97      621.84     69.84 o
   5   7   1       27.17        0.00     13.49 o
  -5   8   1       54.06       51.49     24.55 o
  -4   8   1       50.13       17.29     21.35 o
  -3   8   1      139.50      167.16     23.19 o
  -2   8   1     1155.41     1128.26     23.85 o
  -1   8   1       29.15       24.44      4.99 o
   0   8   1      337.09      318.73     11.98 o
   1   8   1     1947.80     2028.84     29.41 o
   2   8   1       63.18       72.58      8.23 o
   3   8   1      539.96      563.67     23.54 o
   4   8   1      461.26      454.18     56.79 o
   5   8   1       14.96       13.31     14.41 o
  -5   9   1        7.98        0.00     18.47 o
  -4   9   1       65.58       77.74     18.53 o
  -3   9   1        6.08       18.81     10.74 o
  -2   9   1      107.35      111.91     11.41 o
  -1   9   1     1589.00     1507.95     25.96 o
   0   9   1     1585.79     1678.54     27.32 o
   1   9   1       12.01        8.56      4.67 o
   2   9   1      205.09      226.67     20.03 o
   3   9   1      112.24       68.19     15.63 o
   4   9   1      270.24      208.32     47.95 o
   5   9   1       49.67       27.59     20.41 o
  -5  10   1       18.70       54.77     34.34 o
  -4  10   1        9.46       20.01     12.79 o
  -3  10   1      189.84      231.13     37.53 o
  -2  10   1        0.36       13.50      6.63 o
  -1  10   1     1759.36     1886.49     30.81 o
   0  10   1      727.82      649.63     17.83 o
   1  10   1     1896.88     1810.32     30.50 o
   2  10   1      498.20      487.42     22.29 o
   3  10   1       23.84       24.75     11.67 o
   4  10   1        3.24       12.58     14.48 o
  -4  11   1       29.08       14.72     13.89 o
  -3  11   1      524.97      462.34     37.67 o
  -2  11   1       52.35       53.06      9.86 o
  -1  11   1        4.70        8.29      4.89 o
   0  11   1      372.85      373.36     28.21 o
   1  11   1     1034.48     1009.23     25.68 o
   2  11   1        2.50        3.10      6.94 o
   3  11   1        4.68       13.29     17.59 o
   4  11   1        1.45        0.00     30.20 o
  -4  12   1       30.39       17.13     24.37 o
  -3  12   1       65.43       65.03     17.05 o
  -2  12   1      379.94      403.56     24.46 o
  -1  12   1        6.24        7.67      6.02 o
   0  12   1     1937.17     2030.04     54.88 o
   1  12   1      411.24      411.12     22.07 o
   2  12   1      332.40      385.54     30.48 o
   3  12   1      532.73      482.20     39.48 o
   4  12   1       11.32        2.69     11.77 o
  -4  13   1        5.83        6.27     12.80 o
  -3  13   1      327.62      292.77     37.71 o
  -2  13   1       52.38       31.18     12.43 o
  -1  13   1      721.29      762.27     26.20 o
   0  13   1       99.10      102.34     13.41 o
   1  13   1      191.89      184.32     14.92 o
   2  13   1       12.36       18.04     14.62 o
   3  13   1      188.74      164.47     31.22 o
   4  13   1       32.92       42.65     18.15 o
  -4  14   1        3.03        0.00     12.65 o
  -3  14   1        2.63        0.00      8.81 o
  -2  14   1      144.49      153.61     23.16 o
  -1  14   1        9.57       15.18      6.94 o
   0  14   1       84.20       51.36     15.38 o
   1  14   1      223.42      272.66     30.68 o
   2  14   1       29.87       26.99      9.70 o
   3  14   1       92.21      122.95     24.55 o
   4  14   1       16.04        0.00     30.33 o
  -3  15   1       32.44       17.01     18.25 o
  -2  15   1      172.26      129.55     46.59 o
  -1  15   1       20.98       26.54     10.78 o
   0  15   1       20.97       14.94      7.89 o
   1  15   1      104.24       89.60     14.85 o
   2  15   1      123.45      134.72     22.10 o
   3  15   1       40.51       15.75     13.08 o
  -3  16   1        8.65       16.22     14.22 o
  -2  16   1       34.10       31.13     14.46 o
  -1  16   1       30.18       52.88     13.85 o
   0  16   1      177.77      192.09     23.53 o
   1  16   1      615.75      650.00     33.98 o
   2  16   1      303.36      325.14     40.28 o
   3  16   1      117.84       93.13     22.71 o
  -3  17   1       15.21        9.96     13.97 o
  -2  17   1        2.14        0.00     12.10 o
  -1  17   1       73.03       68.76     18.14 o
   0  17   1      175.70      183.95     25.02 o
   1  17   1       27.67       48.57     14.78 o
   2  17   1        8.66        3.17     16.79 o
   3  17   1        1.31        0.98     13.64 o
  -3  18   1       41.03        0.00     20.94 o
  -2  18   1        2.96       12.28     14.36 o
  -1  18   1        0.45       16.71     18.26 o
   0  18   1       97.56      109.92     23.67 o
   1  18   1       18.75       30.00     13.50 o
   2  18   1        5.47        4.16     19.85 o
   3  18   1       29.77       25.72     24.44 o
  -2  19   1       10.16       20.35     15.28 o
  -1  19   1        0.01       19.83     21.84 o
   0  19   1        6.10        0.00     13.91 o
   1  19   1       38.02       19.20     24.07 o
   2  19   1       12.05       25.32     26.94 o
  -1  20   1       45.46        9.98     24.83 o
   0  20   1       81.71       78.98     60.53 o
   1  20   1      156.72      165.16     44.57 o
   0  21   1       20.44       38.23     21.11 o
  -4   0   2      689.36      656.61     60.91 o
  -2   0   2     1540.68     1526.51     33.29 o
   2   0   2      363.14      303.30     17.77 o
   4   0   2      411.85      416.68     30.16 o
  -5   1   2        0.43       14.82     12.58 o
  -4   1   2      533.44      565.34     25.57 o
  -3   1   2       86.75       79.25      8.78 o
  -2   1   2     1941.95     2016.39     30.43 o
  -1   1   2       12.40       11.20      2.40 o
   0   1   2     1131.12     1038.71     10.76 o
   1   1   2       84.65      122.23      9.47 o
   2   1   2     4105.65     3961.91     42.84 o
   3   1   2      497.43      508.47     21.30 o
   4   1   2       71.13       84.83     11.79 o
   5   1   2       19.29        9.90     16.13 o
  -5   2   2        5.18        0.00     15.46 o
  -4   2   2        0.28        7.10      6.81 o
  -3   2   2     1080.89      951.08    135.57 o
  -2   2   2     2055.16     2089.61     27.90 o
  -1   2   2        4.11        1.09      1.94 o
   0   2   2      348.05      363.94      6.66 o
   1   2   2     7565.43     7342.05     51.72 o
   2   2   2      570.77      530.30     15.07 o
   3   2   2     2124.80     2205.13     37.34 o
   4   2   2      511.75      572.22     31.51 o
   5   2   2      102.12      104.98     18.14 o
  -5   3   2      142.20      128.33     26.77 o
  -4   3   2        1.56        5.65      7.57 o
  -3   3   2      337.24      331.91     14.95 o
  -2   3   2     3113.64     3025.04     34.69 o
  -1   3   2      291.19      299.88      7.52 o
   0   3   2      220.76      275.93      6.74 o
   1   3   2    24941.02    24435.04    172.24 o
   2   3   2       15.70       21.99      5.02 o
   3   3   2      442.79      440.64     38.81 o
   4   3   2      249.02      272.34     27.83 o
   5   3   2      111.19       95.86     18.23 o
  -5   4   2       28.81       31.75     16.92 o
  -4   4   2      109.55      117.66     22.79 o
  -3   4   2       88.72       81.60      8.94 o
  -2   4   2        5.16        4.65      3.49 o
  -1   4   2     6029.92     5832.10     54.10 o
   0   4   2     2228.86     2130.37     26.59 o
   1   4   2    30827.23    30654.48    164.60 o
   2   4   2       79.51       90.20      9.71 o
   3   4   2       16.82       19.20      6.57 o
   4   4   2      112.26      152.76     15.78 o
   5   4   2       51.53       46.51     17.59 o
  -5   5   2      158.15      147.35     54.77 o
  -4   5   2       13.65       19.76      9.53 o
  -3   5   2      269.33      264.99     16.33 o
  -2   5   2      813.95      858.53     21.17 o
  -1   5   2     1207.71     1201.63     17.36 o
   0   5   2      978.41      999.38     15.82 o
   1   5   2     1108.44     1118.33     17.93 o
   2   5   2     1049.17     1019.41     21.53 o
   3   5   2      636.85      666.87     23.68 o
   4   5   2       53.06       35.56      9.54 o
   5   5   2      111.46      111.10     24.25 o
  -5   6   2       39.31        0.46     15.88 o
  -4   6   2      112.00       79.74     16.86 o
  -3   6   2      399.24      365.64     28.13 o
  -2   6   2       46.32       51.65      8.45 o
  -1   6   2      119.40      112.47      7.18 o
   0   6   2     2722.96     2702.58     29.41 o
   1   6   2      937.16      904.92     20.65 o
   2   6   2      527.38      458.27     29.26 o
   3   6   2        3.68        0.00      5.73 o
   4   6   2      453.54      458.43     29.26 o
   5   6   2       62.66       42.86     17.94 o
  -5   7   2       57.49       55.99     23.78 o
  -4   7   2      356.64      326.55     37.97 o
  -3   7   2     1130.04     1173.18     44.53 o
  -2   7   2       61.41       77.26      7.73 o
  -1   7   2      483.70      502.81     13.04 o
   0   7   2       20.53        8.19      3.56 o
   1   7   2      345.74      355.66     15.12 o
   2   7   2    11734.19    11554.51     89.62 o
   3   7   2      108.67      115.56     18.59 o
   4   7   2      245.08      233.45     27.18 o
   5   7   2        0.04        6.99     19.69 o
  -5   8   2       42.77       65.32     21.28 o
  -4   8   2       81.39       67.55     16.57 o
  -3   8   2        7.42        8.31     11.16 o
  -2   8   2      730.33      695.58     18.24 o
  -1   8   2       40.93       30.91      5.19 o
   0   8   2       88.16       62.87      7.67 o
   1   8   2       14.59       10.98      4.84 o
   2   8   2     7526.13     7623.85     70.89 o
   3   8   2      172.38      199.17     16.10 o
   4   8   2      137.94      119.31     20.80 o
   5   8   2        9.90        8.78     14.41 o
  -5   9   2      243.76      274.17     39.72 o
  -4   9   2      294.67      284.50     30.47 o
  -3   9   2        1.61        0.00      7.89 o
  -2   9   2        1.30        6.41      5.34 o
  -1   9   2      775.31      781.81     19.79 o
   0   9   2      610.57      619.11     16.72 o
   1   9   2      211.41      245.15     15.59 o
   2   9   2       17.20       16.09      6.89 o
   3   9   2      104.34      136.39     20.98 o
   4   9   2       14.21       19.17     14.99 o
   5   9   2       23.24       47.24     22.56 o
  -4  10   2      181.89      175.49     25.91 o
  -3  10   2        3.61        0.00     12.64 o
  -2  10   2      157.49      147.91     13.26 o
  -1  10   2      109.39      102.06      9.07 o
   0  10   2      181.31      193.74     11.52 o
   1  10   2      243.35      240.03     12.74 o
   2  10   2       31.19       36.77      9.30 o
   3  10   2       87.61       80.64     14.80 o
   4  10   2      100.59      121.47     22.49 o
  -4  11   2       46.98       43.06     16.26 o
  -3  11   2      149.52      110.58     27.19 o
  -2  11   2       63.08       87.34     14.17 o
  -1  11   2      296.11      339.70     17.96 o
   0  11   2      246.67      244.55     13.37 o
   1  11   2      111.38      107.88     10.25 o
   2  11   2       15.20       14.90      6.49 o
   3  11   2     1782.08     1651.35     68.59 o
   4  11   2        0.29        0.00     12.29 o
  -4  12   2        0.02        0.00     12.51 o
  -3  12   2        9.99        2.43     10.95 o
  -2  12   2        0.04        0.00      7.32 o
  -1  12   2      447.82      452.99     21.54 o
   0  12   2      214.61      266.44     14.47 o
   1  12   2      135.60      120.74     12.31 o
   2  12   2       21.76       21.78     14.67 o
   3  12   2      533.45      412.82     71.33 o
   4  12   2      111.43       46.62     22.31 o
  -4  13   2      197.04      151.97     26.84 o
  -3  13   2       80.78      102.81     21.38 o
  -2  13   2       22.88       27.57     11.93 o
  -1  13   2        0.83        0.00      5.28 o
   0  13   2      359.56      382.40     17.57 o
   1  13   2      285.81      307.88     18.27 o
   2  13   2     1056.37     1093.51     37.67 o
   3  13   2        1.45        4.54      9.91 o
   4  13   2        0.31        0.00     12.32 o
  -4  14   2        4.75        1.29     14.21 o
  -3  14   2      107.10      110.12     27.75 o
  -2  14   2      739.83      601.60     60.25 o
  -1  14   2      338.36      360.81     21.67 o
   0  14   2      109.69      134.40     14.06 o
   1  14   2        8.25        0.00      6.71 o
   2  14   2        7.96        3.14      7.84 o
   3  14   2       11.59        7.71     12.36 o
   4  14   2       16.54       29.86     33.78 o
  -3  15   2      207.75      211.98     34.75 o
  -2  15   2      111.79      119.63     22.57 o
  -1  15   2        1.53        7.96      7.51 o
   0  15   2       70.34       89.40     13.53 o
   1  15   2       74.68       84.19     13.79 o
   2  15   2        1.32        1.71      9.50 o
   3  15   2        0.63        0.00     10.31 o
  -3  16   2       21.54        8.06     14.51 o
  -2  16   2      112.73       80.83     26.07 o
  -1  16   2       69.90       48.36     14.70 o
   0  16   2       76.06      109.96     16.10 o
   1  16   2      100.94       80.09     22.41 o
   2  16   2      146.77      121.45     21.17 o
   3  16   2       23.70       28.81     16.70 o
  -3  17   2        2.58        0.00     12.55 o
  -2  17   2        3.61        0.00     10.65 o
  -1  17   2       60.49      113.12     20.34 o
   0  17   2       11.39       28.54     14.55 o
   1  17   2        5.94        3.63     15.24 o
   2  17   2      189.64      222.64     29.84 o
   3  17   2      304.42      272.87     48.69 o
  -3  18   2        0.01       21.79     22.79 o
  -2  18   2       65.01       48.12     18.06 o
  -1  18   2      982.91     1140.60     60.56 o
   0  18   2       47.81       79.61     21.23 o
   1  18   2        2.70        0.00     13.72 o
   2  18   2        0.03        0.00     19.82 o
  -2  19   2      208.47      256.78     45.80 o
  -1  19   2      152.52      198.47     48.84 o
   0  19   2      125.68      187.85     48.01 o
   1  19   2       21.36       27.66     16.10 o
   2  19   2        5.42       21.82     26.22 o
  -1  20   2       34.25       32.33     26.36 o
   0  20   2       42.75       19.00     18.29 o
   1  20   2       83.47       57.83     31.01 o
   0  21   2       17.97        0.00     24.27 o
  -5   0   3      372.93      434.31     67.56 o
  -3   0   3       20.98       30.63      9.36 o
  -1   0   3     5298.75     5081.57     52.84 o
   1   0   3      693.35      542.38     16.51 o
   3   0   3     3189.03     3116.25    188.71 o
   5   0   3      342.34      365.47     58.44 o
  -5   1   3      122.56      112.71     22.28 o
  -4   1   3      138.29      173.00     20.37 o
  -3   1   3      426.63      448.66     18.33 o
  -2   1   3     1334.49     1311.71     21.50 o
  -1   1   3     3649.13     3835.15     35.68 o
   0   1   3      220.74      175.90      5.63 o
   1   1   3      346.05      351.25     10.18 o
   2   1   3       98.16      110.24      8.64 o
   3   1   3       10.17        4.27      5.87 o
   4   1   3        6.46        6.30      7.47 o
   5   1   3      250.60      212.78     26.95 o
  -5   2   3       32.42       18.10     16.73 o
  -4   2   3       24.48        8.00      8.48 o
  -3   2   3       58.52       38.13      6.67 o
  -2   2   3        8.24       11.39      3.77 o
  -1   2   3     3552.61     3121.40    423.43 o
   0   2   3      600.30      633.33      9.89 o
   1   2   3     6984.02     7003.83     51.31 o
   2   2   3        4.28        4.85      4.05 o
   3   2   3      356.26      381.09     19.53 o
   4   2   3      301.26      307.27     32.06 o
   5   2   3       17.33        0.00     12.39 o
  -5   3   3        1.50        0.00     13.55 o
  -4   3   3       51.38       27.48     26.85 o
  -3   3   3       34.07       36.35      7.77 o
  -2   3   3      338.30      326.64     13.46 o
  -1   3   3       27.51       21.42      3.36 o
   0   3   3     5555.85     5565.22     39.31 o
   1   3   3       31.49       23.89      4.78 o
   2   3   3      428.96      381.70     18.92 o
   3   3   3     1052.09     1055.60     33.75 o
   4   3   3       29.31       31.10     10.66 o
   5   3   3        0.09        0.00     11.68 o
  -5   4   3        1.31        7.86     15.98 o
  -4   4   3        4.03        4.85      8.21 o
  -3   4   3      110.89      103.27     11.74 o
  -2   4   3     1181.13     1243.18     20.76 o
  -1   4   3        4.44        8.23      2.96 o
   0   4   3     4530.29     4413.90     35.28 o
   1   4   3      458.11      418.51     13.39 o
   2   4   3     1846.80     1684.95     27.65 o
   3   4   3       65.25       64.58     10.02 o
   4   4   3       29.60       25.06      9.26 o
   5   4   3       59.06       43.04     14.59 o
  -5   5   3      168.04      228.07     53.66 o
  -4   5   3      151.95      135.92     17.39 o
  -3   5   3        0.07        5.19      5.90 o
  -2   5   3     1836.67     1817.97     48.06 o
  -1   5   3     2718.37     2686.50     32.66 o
   0   5   3     2189.79     2081.54     23.71 o
   1   5   3     1705.74     1814.42     28.59 o
   2   5   3     1357.50     1562.37     26.99 o
   3   5   3      397.65      378.48     20.11 o
   4   5   3      443.11      419.22     24.21 o
   5   5   3      612.78      684.56     52.24 o
  -5   6   3        0.03       17.52     19.77 o
  -4   6   3      563.45      541.34     59.87 o
  -3   6   3      288.98      333.55     26.06 o
  -2   6   3      558.20      626.45     15.39 o
  -1   6   3     4294.06     4286.38     37.46 o
   0   6   3     2350.90     2359.55     27.52 o
   1   6   3     1646.86     1609.66     28.16 o
   2   6   3     3845.11     3793.54     44.44 o
   3   6   3       14.61       23.51      7.39 o
   4   6   3      409.76      425.84     24.69 o
   5   6   3        0.26        3.77     19.63 o
  -5   7   3        1.44        5.55     19.69 o
  -4   7   3      306.14      327.82     30.46 o
  -3   7   3      231.44      255.40     22.12 o
  -2   7   3      154.28      187.43     10.56 o
  -1   7   3       90.09      108.30      7.06 o
   0   7   3     2093.70     2032.86     26.96 o
   1   7   3      460.35      507.06     16.90 o
   2   7   3     2668.38     2776.75     44.69 o
   3   7   3       39.75       25.22     10.97 o
   4   7   3      216.71      249.04     32.96 o
   5   7   3        9.71       32.85     17.63 o
  -5   8   3       34.95       42.00     24.35 o
  -4   8   3       51.52       53.23     21.27 o
  -3   8   3      100.59       93.17     15.73 o
  -2   8   3       70.86       70.87      9.15 o
  -1   8   3     1245.82     1261.71     21.20 o
   0   8   3      195.41      211.82     12.07 o
   1   8   3      854.04      851.24     18.51 o
   2   8   3      596.54      643.44     40.45 o
   3   8   3      220.73      237.26     20.63 o
   4   8   3      117.87      100.13     20.94 o
   5   8   3       12.68       21.05     16.24 o
  -5   9   3       18.40       10.14     19.32 o
  -4   9   3      157.98      160.42     24.36 o
  -3   9   3       73.38       67.21     16.19 o
  -2   9   3     2354.99     2471.85     41.93 o
  -1   9   3     3495.62     3492.87     39.81 o
   0   9   3      177.92      175.68     10.33 o
   1   9   3      175.41      186.66     12.09 o
   2   9   3      972.56     1051.93     37.96 o
   3   9   3      330.55      330.68     20.58 o
   4   9   3       63.16       46.24     17.53 o
   5   9   3      145.09      155.95     46.24 o
  -4  10   3       13.40        2.07     12.13 o
  -3  10   3     1398.94     1434.21     45.84 o
  -2  10   3       94.20      110.25     15.02 o
  -1  10   3      742.60      799.53     41.50 o
   0  10   3       15.35       12.99      4.90 o
   1  10   3      194.75      220.19     14.38 o
   2  10   3      818.21      893.95     27.48 o
   3  10   3     2797.74     2698.23     80.89 o
   4  10   3        0.05       10.12     15.33 o
  -4  11   3       28.96       22.37     15.09 o
  -3  11   3      152.51      179.52     25.06 o
  -2  11   3      271.12      286.72     31.53 o
  -1  11   3       11.26        8.87      6.21 o
   0  11   3        2.08        6.12      4.57 o
   1  11   3     1626.12     1481.63     75.36 o
   2  11   3       16.52       18.91      8.37 o
   3  11   3     1103.09     1164.36     61.65 o
   4  11   3       10.42        0.00     10.97 o
  -4  12   3        9.37        0.00     12.24 o
  -3  12   3      119.17       84.28     18.85 o
  -2  12   3      231.17      257.83     23.00 o
  -1  12   3       28.33       23.61      9.34 o
   0  12   3      144.93      160.96     13.20 o
   1  12   3       21.52       23.01      6.42 o
   2  12   3     1061.86     1096.58     39.22 o
   3  12   3      223.41      192.05     53.83 o
   4  12   3        5.77        0.00     12.18 o
  -4  13   3        4.40        4.25     12.45 o
  -3  13   3       50.76       37.58     14.46 o
  -2  13   3       22.62       31.05     10.63 o
  -1  13   3     1177.27     1257.57     33.62 o
   0  13   3      205.04      200.14     15.66 o
   1  13   3       82.09      141.45     19.50 o
   2  13   3        0.08        0.00      6.60 o
   3  13   3      266.51      219.93     28.12 o
   4  13   3       26.11        8.30     14.22 o
  -4  14   3      131.45      142.85     44.30 o
  -3  14   3        2.50        0.00     20.04 o
  -2  14   3       80.14       92.81     19.33 o
  -1  14   3       67.31       64.35     12.22 o
   0  14   3      938.85      944.43     43.41 o
   1  14   3      408.92      393.76     24.51 o
   2  14   3       35.88       31.64     10.38 o
   3  14   3        0.09        0.77     16.18 o
   4  14   3      619.14      520.05     63.28 o
  -3  15   3        7.35        0.00     18.01 o
  -2  15   3        2.24        5.44     14.29 o
  -1  15   3       17.79        7.69     12.11 o
   0  15   3      590.52      632.04     30.60 o
   1  15   3       14.99        0.00      7.30 o
   2  15   3        1.99        0.89      9.24 o
   3  15   3       27.15       23.30     14.79 o
  -3  16   3      215.78      184.31     64.58 o
  -2  16   3        9.06       15.64     11.52 o
  -1  16   3       73.19       70.41     15.06 o
   0  16   3       38.03       43.07     11.74 o
   1  16   3      152.30      197.63     49.75 o
   2  16   3       44.50       47.22     13.25 o
   3  16   3       37.38       35.72     17.46 o
  -3  17   3       42.59       10.45     29.78 o
  -2  17   3      241.16      283.04     54.19 o
  -1  17   3        5.09       13.68     12.95 o
   0  17   3      146.62      159.32     19.38 o
   1  17   3        0.97        4.33     12.17 o
   2  17   3       17.93       20.38     14.62 o
   3  17   3       28.28       14.15     17.22 o
  -2  18   3       48.11       75.08     20.94 o
  -1  18   3        1.28        0.00     11.98 o
   0  18   3       12.28        0.00     21.68 o
   1  18   3      156.97      156.56     25.93 o
   2  18   3      251.33      236.16    100.49 o
  -2  19   3       11.44        0.00     13.24 o
  -1  19   3        9.44       12.28     35.85 o
   0  19   3       50.36       46.47     19.66 o
   1  19   3       16.81        8.21     20.37 o
   2  19   3      109.66       68.05     29.24 o
  -1  20   3        3.83        0.00     23.16 o
   0  20   3       12.36       53.96     27.51 o
   1  20   3        0.01        1.29     14.75 o
   0  21   3      248.90      276.06     58.95 o
  -4   0   4       97.97      102.99     25.93 o
  -2   0   4     9131.55     8817.88    116.81 o
   0   0   4       17.41        8.36      3.02 o
   2   0   4      943.37     1000.69     30.33 o
   4   0   4      538.25      467.16     39.17 o
  -5   1   4       54.90       39.96     23.04 o
  -4   1   4       83.14       55.36     17.32 o
  -3   1   4     1396.13     1420.07     27.56 o
  -2   1   4       46.65       49.91      6.89 o
  -1   1   4     6871.81     6806.56     46.94 o
   0   1   4     4158.41     3789.33     37.00 o
   1   1   4     1392.39     1235.66     40.85 o
   2   1   4      358.24      357.55     13.97 o
   3   1   4      923.14      864.30     24.14 o
   4   1   4        8.89        9.86      8.03 o
   5   1   4       22.76       29.19     13.15 o
  -5   2   4      126.74      124.57     24.18 o
  -4   2   4       13.98        3.64     11.38 o
  -3   2   4        4.61        6.88      5.49 o
  -2   2   4      184.57      207.58      9.24 o
  -1   2   4     1393.78     1476.78     38.68 o
   0   2   4    11609.43    11750.10    108.32 o
   1   2   4      760.64      726.07     14.20 o
   2   2   4     2505.90     2490.32     34.63 o
   3   2   4      932.42      927.07     25.13 o
   4   2   4       22.62       16.05     11.57 o
   5   2   4        2.80       15.03     13.54 o
  -5   3   4      174.96      123.78     28.91 o
  -4   3   4      790.35      811.20     51.52 o
  -3   3   4        0.96        5.79      6.15 o
  -2   3   4      116.79      102.11      9.38 o
  -1   3   4      908.77      910.78     15.57 o
   0   3   4      940.03      941.92     14.09 o
   1   3   4     5743.87     5832.68     54.73 o
   2   3   4      381.67      389.87     14.56 o
   3   3   4       86.20       74.70      9.66 o
   4   3   4      588.90      634.52     28.91 o
   5   3   4       74.35       79.65     20.44 o
  -5   4   4       47.59       69.08     32.03 o
  -4   4   4       31.58       28.96     22.26 o
  -3   4   4     1746.99     1610.08     44.70 o
  -2   4   4     1098.00     1139.42     24.99 o
  -1   4   4     3426.47     3421.24     47.39 o
   0   4   4      219.35      204.08      7.78 o
   1   4   4       41.11       30.63      5.41 o
   2   4   4        0.13        0.00      3.81 o
   3   4   4       43.70       34.98      7.82 o
   4   4   4        4.31        2.97      7.25 o
   5   4   4      247.49      291.94     31.67 o
  -5   5   4      120.91      137.15     30.99 o
  -4   5   4      163.79      163.16     19.30 o
  -3   5   4       79.60       77.44     12.03 o
  -2   5   4      417.39      478.45     12.33 o
  -1   5   4     1225.64     1182.31     24.16 o
   0   5   4        0.05        0.84      2.62 o
   1   5   4     1586.23     1519.82     26.95 o
   2   5   4       12.97        6.47      4.46 o
   3   5   4       32.06       38.30      8.36 o
   4   5   4      164.75      168.46     17.53 o
   5   5   4       30.07       53.97     18.65 o
  -5   6   4        0.74       24.45     19.38 o
  -4   6   4        5.30        6.77      8.99 o
  -3   6   4        8.09        7.91      9.93 o
  -2   6   4       77.45       65.41      6.02 o
  -1   6   4      459.15      472.12     15.28 o
   0   6   4     1281.27     1145.54     26.50 o
   1   6   4      549.10      520.04     16.56 o
   2   6   4       12.58        9.11      5.86 o
   3   6   4      919.19      961.39     29.57 o
   4   6   4       23.77       18.91      9.24 o
   5   6   4        0.34        5.78     14.74 o
  -5   7   4       88.94      105.49     29.13 o
  -4   7   4       80.08       86.58     17.91 o
  -3   7   4       70.02       81.51     14.13 o
  -2   7   4      125.81      129.95     10.08 o
  -1   7   4      509.54      447.05     15.37 o
   0   7   4      104.73      117.38     11.79 o
   1   7   4      114.06      126.05     10.25 o
   2   7   4      228.63      267.04     16.12 o
   3   7   4      484.37      513.34     24.27 o
   4   7   4       27.06       24.60     10.02 o
   5   7   4       56.40       15.91     18.40 o
  -5   8   4       30.72       22.99     25.59 o
  -4   8   4        2.27        0.00      9.82 o
  -3   8   4       79.86       50.87     20.02 o
  -2   8   4     1670.32     1641.47     53.07 o
  -1   8   4     1093.55     1059.22     17.80 o
   0   8   4      111.43      123.50      9.64 o
   1   8   4     1414.58     1500.56     31.76 o
   2   8   4      702.39      688.67     23.18 o
   3   8   4        1.37        2.09      5.96 o
   4   8   4       49.18       45.68     16.18 o
   5   8   4        2.65        0.00     13.81 o
  -5   9   4        8.55        0.00     27.26 o
  -4   9   4        5.19        6.35     12.37 o
  -3   9   4       38.47       64.74     15.49 o
  -2   9   4       51.39       91.17     33.26 o
  -1   9   4      574.40      517.36     18.68 o
   0   9   4     2165.52     2060.99     30.63 o
   1   9   4       10.21        0.00      4.91 o
   2   9   4        1.11        2.27      5.14 o
   3   9   4      108.17       98.61     12.83 o
   4   9   4       71.21       71.75     18.85 o
   5   9   4        0.03       29.52     31.22 o
  -4  10   4       13.03       20.43     13.17 o
  -3  10   4       82.16       84.96     17.58 o
  -2  10   4      199.37      198.88     19.26 o
  -1  10   4      112.52      117.16     11.59 o
   0  10   4      377.02      361.16     14.44 o
   1  10   4       46.96       50.32     12.39 o
   2  10   4       57.46       55.34      9.27 o
   3  10   4      235.89      242.78     22.21 o
   4  10   4      298.25      364.61    129.12 o
  -4  11   4      223.88      273.12     33.21 o
  -3  11   4       28.17       14.21      9.09 o
  -2  11   4      220.19      207.56     20.75 o
  -1  11   4       15.31       20.18      6.78 o
   0  11   4     1195.34     1209.38     26.66 o
   1  11   4       16.90       17.58      6.31 o
   2  11   4       12.80        0.59      5.73 o
   3  11   4      714.76      666.55     35.76 o
   4  11   4      103.44       92.15     21.36 o
  -4  12   4       55.02       66.50     21.66 o
  -3  12   4      146.11      150.74     32.89 o
  -2  12   4      162.76      176.73     20.28 o
  -1  12   4        1.08        1.78      5.96 o
   0  12   4     1102.99     1166.92     30.18 o
   1  12   4        0.53        0.00      4.45 o
   2  12   4      106.19       43.42     23.91 o
   3  12   4      777.27      716.85     38.75 o
   4  12   4        2.46        9.23     13.86 o
  -4  13   4       43.85       59.33     19.79 o
  -3  13   4       46.08       38.64     19.60 o
  -2  13   4      824.24      908.72     41.60 o
  -1  13   4       25.43       33.11      9.68 o
   0  13   4       22.70       12.73      6.85 o
   1  13   4      112.82      110.85     12.47 o
   2  13   4       10.28       12.19      8.60 o
   3  13   4      127.15       95.08     26.66 o
   4  13   4        3.58       15.37     16.18 o
  -4  14   4       49.11       35.85     18.59 o
  -3  14   4        0.00        2.55     13.99 o
  -2  14   4       59.15       64.04     15.88 o
  -1  14   4       60.68       69.01     13.88 o
   0  14   4       40.79       44.21     15.05 o
   1  14   4      142.56      146.68     14.64 o
   2  14   4      167.36      203.21     21.22 o
   3  14   4       51.27       26.51     14.87 o
   4  14   4        0.49        8.49     20.73 o
  -3  15   4      210.82      201.78     29.56 o
  -2  15   4      115.68      131.52     22.53 o
  -1  15   4      423.69      533.17     31.69 o
   0  15   4       67.59       90.25     14.59 o
   1  15   4        2.18        7.17      8.06 o
   2  15   4        0.02        0.00      8.17 o
   3  15   4       95.24      123.07     47.24 o
  -3  16   4      230.88      233.60     83.73 o
  -2  16   4      215.20      214.66     28.34 o
  -1  16   4      184.57      245.49     36.62 o
   0  16   4      297.62      312.06     24.54 o
   1  16   4      671.48      570.87     81.73 o
   2  16   4        0.57        7.57     10.04 o
   3  16   4       35.02       32.70     16.48 o
  -3  17   4       20.53       10.92     16.99 o
  -2  17   4       13.51        6.12     11.78 o
  -1  17   4       32.84       44.60     19.62 o
   0  17   4       65.11       56.55     21.46 o
   1  17   4       84.82       76.69     19.21 o
   2  17   4        3.29        0.73     13.05 o
   3  17   4        0.61       15.60     15.50 o
  -2  18   4       15.14       20.68     14.47 o
  -1  18   4        0.42        0.46     15.36 o
   0  18   4      175.91      169.82     26.51 o
   1  18   4       57.52       39.84     22.09 o
   2  18   4        8.76        0.00     21.43 o
  -2  19   4       52.34       27.20     17.52 o
  -1  19   4       43.33       31.02     18.97 o
   0  19   4        5.57        5.41     17.94 o
   1  19   4       43.00       48.94     20.47 o
   2  19   4        6.86        0.00     22.52 o
  -1  20   4        8.82        0.00     21.37 o
   0  20   4      431.89      440.07     66.67 o
   1  20   4      113.60       67.92     22.85 o
  -5   0   5      196.07      221.72     54.43 o
  -3   0   5      966.76     1004.63     39.77 o
  -1   0   5     2956.46     3065.78     41.03 o
   1   0   5    15263.67    14614.37    130.69 o
   3   0   5       31.17       34.56     18.04 o
   5   0   5        0.72        0.00     15.00 o
  -5   1   5      226.90      277.15     41.94 o
  -4   1   5        5.57        0.00     10.22 o
  -3   1   5      490.94      454.78     35.01 o
  -2   1   5       39.03       40.80      5.37 o
  -1   1   5     1196.34     1328.52     28.05 o
   0   1   5      980.09      959.16     27.12 o
   1   1   5       83.52       71.52      9.09 o
   2   1   5      692.79      629.88     20.75 o
   3   1   5      252.48      210.71     21.65 o
   4   1   5       11.42       11.80      7.83 o
   5   1   5      100.38      112.28     19.01 o
  -5   2   5       61.68       76.61     20.76 o
  -4   2   5      116.55      123.10     32.18 o
  -3   2   5       35.52       35.72      7.61 o
  -2   2   5     1043.98     1037.35     18.71 o
  -1   2   5     1551.28     1605.31     19.47 o
   0   2   5     3018.98     3089.16     33.11 o
   1   2   5      112.57       93.48      6.80 o
   2   2   5      291.38      275.92     17.80 o
   3   2   5      457.27      440.91     19.76 o
   4   2   5       14.04       13.92      8.11 o
   5   2   5      111.83      133.43     20.65 o
  -5   3   5      118.97      141.77     31.37 o
  -4   3   5      294.40      342.93     40.59 o
  -3   3   5      115.91      104.33     11.52 o
  -2   3   5        1.33        0.00      4.55 o
  -1   3   5     4945.61     4873.79     44.81 o
   0   3   5      694.84      592.59     12.11 o
   1   3   5      625.73      654.35     17.31 o
   2   3   5      511.47      531.18     22.19 o
   3   3   5      616.19      614.59     24.42 o
   4   3   5      146.45      175.93     17.90 o
   5   3   5       41.69       31.75     14.48 o
  -5   4   5      203.40      184.40     28.57 o
  -4   4   5       43.77       37.15     14.53 o
  -3   4   5      117.63      100.54     25.54 o
  -2   4   5      799.77      848.85     52.46 o
  -1   4   5      441.86      421.74     17.21 o
   0   4   5     4906.44     4790.81     40.10 o
   1   4   5       68.64       57.33      7.05 o
   2   4   5     1366.17     1359.47     25.27 o
   3   4   5      100.49       91.20     11.67 o
   4   4   5      139.30      146.31     21.30 o
   5   4   5        5.46       18.72     14.68 o
  -5   5   5       14.88       13.06     29.64 o
  -4   5   5        0.23        6.51      8.81 o
  -3   5   5      482.63      500.63     31.74 o
  -2   5   5      663.53      671.90     25.25 o
  -1   5   5      424.56      456.94     13.90 o
   0   5   5        8.13        3.75      2.98 o
   1   5   5      298.90      284.92     13.26 o
   2   5   5        3.90        1.17      4.81 o
   3   5   5      161.88      160.52     14.69 o
   4   5   5      450.08      506.80     29.81 o
   5   5   5        0.29        0.46     11.27 o
  -5   6   5       16.77       24.73     18.09 o
  -4   6   5      182.11      228.56     31.12 o
  -3   6   5      136.45      180.22     21.14 o
  -2   6   5      865.64      858.58     29.11 o
  -1   6   5      311.93      292.33     12.53 o
   0   6   5      128.97      107.60      8.14 o
   1   6   5      512.92      531.36     17.39 o
   2   6   5        6.35        0.00      4.43 o
   3   6   5       52.40       48.47     11.46 o
   4   6   5       17.97       15.49      9.59 o
   5   6   5       27.65       14.49     16.06 o
  -5   7   5        7.29        0.00     19.55 o
  -4   7   5      223.43      215.08     29.45 o
  -3   7   5      408.83      430.03     31.55 o
  -2   7   5      715.16      716.07     27.64 o
  -1   7   5       69.25       76.21      8.01 o
   0   7   5     2574.93     2305.77     29.37 o
   1   7   5      106.73      121.65     10.70 o
   2   7   5      567.22      604.87     21.90 o
   3   7   5       90.79       83.69     11.82 o
   4   7   5       78.03       49.73     11.87 o
   5   7   5      123.23      106.21     23.60 o
  -5   8   5        7.80        0.00     26.49 o
  -4   8   5      411.97      430.00     31.53 o
  -3   8   5       16.29        4.26      9.57 o
  -2   8   5        0.29        2.44      6.39 o
  -1   8   5      349.92      326.85     15.24 o
   0   8   5      839.66      829.41     18.35 o
   1   8   5     5247.68     4942.31     58.61 o
   2   8   5     1598.54     1561.79     35.67 o
   3   8   5       13.75        9.40      8.02 o
   4   8   5        2.75        0.00      8.29 o
   5   8   5       11.79        1.44     21.99 o
  -5   9   5        5.02        8.79     27.94 o
  -4   9   5      281.27      254.83     30.40 o
  -3   9   5      175.90      191.96     20.54 o
  -2   9   5      458.86      504.20     27.57 o
  -1   9   5        0.33        0.00      4.97 o
   0   9   5      411.61      426.95     15.04 o
   1   9   5      106.25       88.41     10.15 o
   2   9   5      122.43      140.38     14.92 o
   3   9   5      315.00      328.04     21.42 o
   4   9   5      126.04      113.54     44.08 o
  -4  10   5      104.71       89.80     21.66 o
  -3  10   5        0.94       10.14     11.54 o
  -2  10   5      174.51      159.41     18.12 o
  -1  10   5      548.18      578.43     20.66 o
   0  10   5     1149.93     1174.15     24.02 o
   1  10   5        0.02        3.25      5.55 o
   2  10   5        0.52        1.27      5.57 o
   3  10   5      146.75      130.32     15.30 o
   4  10   5        6.55        0.00     16.72 o
  -4  11   5       18.64        2.74     12.58 o
  -3  11   5        1.80        7.40      8.99 o
  -2  11   5       65.82       62.36     13.36 o
  -1  11   5      596.40      556.25     22.08 o
   0  11   5       63.04       70.58     10.32 o
   1  11   5       17.03       18.27      6.75 o
   2  11   5       41.58       22.79     11.27 o
   3  11   5        0.43        0.00      7.03 o
   4  11   5        1.81        0.00     13.87 o
  -4  12   5        4.16        0.00     12.90 o
  -3  12   5       82.95       56.15     24.93 o
  -2  12   5      961.32      924.32     36.81 o
  -1  12   5       42.03       50.02      9.81 o
   0  12   5     1494.75     1559.89     35.30 o
   1  12   5      296.08      305.11     19.32 o
   2  12   5      101.04       87.32     12.58 o
   3  12   5        0.10        9.03      9.42 o
   4  12   5        2.03        4.90     18.33 o
  -4  13   5       22.39        0.00     21.48 o
  -3  13   5      131.62      119.25     23.04 o
  -2  13   5      632.48      635.01     45.13 o
  -1  13   5       98.26       85.41     17.20 o
   0  13   5       23.73       17.74      8.10 o
   1  13   5       29.22       37.10      8.31 o
   2  13   5       57.29       51.04     10.31 o
   3  13   5        4.33        0.47      9.46 o
   4  13   5      591.18      662.72     57.26 o
  -4  14   5       27.47        0.00     23.76 o
  -3  14   5       51.07       49.69     17.47 o
  -2  14   5       10.93        1.80     11.98 o
  -1  14   5        2.27        6.97      8.61 o
   0  14   5       59.80       72.18     12.74 o
   1  14   5      569.00      591.49     58.85 o
   2  14   5       17.91       11.02      9.40 o
   3  14   5      189.67      150.93     32.80 o
  -3  15   5        1.17        0.00     12.03 o
  -2  15   5       33.82        0.00     25.33 o
  -1  15   5      242.46      267.91     26.44 o
   0  15   5      452.62      445.74     32.32 o
   1  15   5      171.31      165.81     36.11 o
   2  15   5      140.27      140.46     18.83 o
   3  15   5       16.49       21.17     14.87 o
  -3  16   5      105.60       90.11     37.40 o
  -2  16   5       10.89        0.00     13.01 o
  -1  16   5       30.12       19.11     12.00 o
   0  16   5       12.48       21.51      9.39 o
   1  16   5      119.07      114.90     16.39 o
   2  16   5       80.23       88.50     20.10 o
   3  16   5       14.46        3.47     17.55 o
  -3  17   5       53.33       57.76     24.02 o
  -2  17   5       13.47        0.00     24.56 o
  -1  17   5      181.13      193.34     26.15 o
   0  17   5      676.60      651.17     48.23 o
   1  17   5       54.37       56.71     19.59 o
   2  17   5       87.84       78.56     20.07 o
   3  17   5       29.65       13.68     15.62 o
  -2  18   5       59.62       35.31     35.42 o
  -1  18   5       39.93       56.95     19.71 o
   0  18   5       20.98       41.34     15.39 o
   1  18   5      231.35      194.60     28.80 o
   2  18   5       12.51       16.70     14.89 o
  -2  19   5       96.26       82.32     41.93 o
  -1  19   5       69.10       64.89     27.73 o
   0  19   5       34.39       19.75     20.16 o
   1  19   5       10.91       10.98     16.97 o
   2  19   5        4.67       13.27     23.82 o
  -1  20   5       43.56       37.68     34.66 o
   0  20   5       25.61       19.71     23.89 o
   1  20   5       35.85        5.27     20.62 o
  -4   0   6      298.75      333.48     35.01 o
  -2   0   6      378.63      389.78     17.68 o
   0   0   6      106.20      101.92      8.93 o
   2   0   6        1.16        6.74      5.85 o
   4   0   6      323.21      378.90     54.64 o
  -5   1   6      950.79     1022.77     81.07 o
  -4   1   6      577.31      682.44     33.18 o
  -3   1   6      136.40      144.55     12.35 o
  -2   1   6      312.44      324.73     11.39 o
  -1   1   6       64.84       58.22      4.82 o
   0   1   6     2565.66     2237.99    203.70 o
   1   1   6        3.57        3.98      3.27 o
   2   1   6       11.41       14.97      4.88 o
   3   1   6        0.12        4.37      6.33 o
   4   1   6       53.50       37.18     15.28 o
   5   1   6      228.21      223.62     25.40 o
  -5   2   6      470.68      456.33     44.58 o
  -4   2   6     1113.10     1142.69     48.70 o
  -3   2   6      663.39      652.45     22.79 o
  -2   2   6     2495.98     2402.15     29.07 o
  -1   2   6     6823.36     6861.67     72.52 o
   0   2   6      972.90      939.02     18.06 o
   1   2   6     3484.30     3294.22     35.83 o
   2   2   6      797.12      715.39     19.37 o
   3   2   6      183.49      208.09     18.30 o
   4   2   6        6.16        4.83      8.26 o
   5   2   6       34.05       23.13     13.24 o
  -5   3   6      298.64      269.69     31.97 o
  -4   3   6      108.05      144.30     21.66 o
  -3   3   6      143.79      151.08     18.17 o
  -2   3   6      101.10       94.28      8.71 o
  -1   3   6     2640.78     2622.84     25.48 o
   0   3   6        3.14        0.00      2.29 o
   1   3   6     2269.24     2318.13     34.80 o
   2   3   6     1277.22     1248.93     25.12 o
   3   3   6      154.67      172.14     17.57 o
   4   3   6      194.56      207.60     19.13 o
   5   3   6       15.22       32.17     13.12 o
  -5   4   6        0.09        0.00     13.45 o
  -4   4   6      535.66      469.89     40.88 o
  -3   4   6     2629.46     2625.18     62.83 o
  -2   4   6        2.61        1.16      3.91 o
  -1   4   6      167.22      160.80      7.11 o
   0   4   6       91.59       74.99      6.10 o
   1   4   6       80.66       83.12     10.92 o
   2   4   6      970.76     1021.42     35.36 o
   3   4   6      664.21      591.70     25.72 o
   4   4   6       32.58       31.74     10.74 o
   5   4   6       64.40       99.08     19.38 o
  -5   5   6       10.59       22.93     15.22 o
  -4   5   6      127.48      121.36     20.44 o
  -3   5   6     2025.59     2150.51     57.49 o
  -2   5   6      807.76      835.92     28.20 o
  -1   5   6      144.41      128.96     10.57 o
   0   5   6    10191.25     9857.01     69.61 o
   1   5   6      654.18      622.16     18.70 o
   2   5   6      190.57      197.22     14.49 o
   3   5   6       31.57       21.87      7.69 o
   4   5   6      262.99      294.42     22.89 o
   5   5   6        3.27        5.43     13.99 o
  -5   6   6        1.53        0.24     19.89 o
  -4   6   6       83.44       49.98     34.57 o
  -3   6   6     1574.78     1772.64     47.97 o
  -2   6   6      177.53      183.13     16.50 o
  -1   6   6     1796.88     1712.48     33.78 o
   0   6   6     1112.93     1151.26     19.77 o
   1   6   6      913.18      865.98     23.37 o
   2   6   6     1132.65     1110.05     29.23 o
   3   6   6        6.56        8.98      9.27 o
   4   6   6       69.90       73.67     13.51 o
   5   6   6        6.33        0.00     16.38 o
  -5   7   6      196.33      155.69     45.73 o
  -4   7   6       23.94       28.73     11.30 o
  -3   7   6        0.40        0.00      7.61 o
  -2   7   6       94.50      100.37     14.21 o
  -1   7   6      373.40      394.19     14.97 o
   0   7   6      488.65      448.01     13.50 o
   1   7   6       12.56       14.46      5.93 o
   2   7   6        3.82        0.26      5.23 o
   3   7   6      451.74      445.11     24.02 o
   4   7   6       10.92       20.61     10.07 o
   5   7   6      241.07      257.94     69.12 o
  -5   8   6       18.79       47.30     31.78 o
  -4   8   6      584.87      598.22     36.94 o
  -3   8   6       10.43        8.31      9.57 o
  -2   8   6      147.53      134.79     24.45 o
  -1   8   6      342.78      409.43     23.80 o
   0   8   6     1212.86     1292.14     24.58 o
   1   8   6       53.84       62.74     11.15 o
   2   8   6       11.09       15.19      6.29 o
   3   8   6      455.08      441.09     24.10 o
   4   8   6      204.52      207.66     20.60 o
  -4   9   6       94.22      115.28     20.95 o
  -3   9   6        5.54       14.68     10.10 o
  -2   9   6      139.98      152.73     17.81 o
  -1   9   6      911.90      902.30     24.23 o
   0   9   6      367.79      391.00     14.18 o
   1   9   6      306.34      315.41     16.91 o
   2   9   6        1.18        0.00      5.10 o
   3   9   6        0.12        0.00      7.20 o
   4   9   6        6.12        8.94      9.91 o
  -4  10   6        3.17        0.85     12.46 o
  -3  10   6       39.15       76.87     16.04 o
  -2  10   6      613.38      624.65     31.86 o
  -1  10   6       59.75       79.65      9.91 o
   0  10   6      165.24      171.56     11.24 o
   1  10   6      342.83      324.20     17.53 o
   2  10   6     1682.86     1644.39     39.07 o
   3  10   6        0.85       12.21      7.79 o
   4  10   6        7.91       12.11     14.40 o
  -4  11   6      319.68      363.97     37.88 o
  -3  11   6      301.10      313.46     31.55 o
  -2  11   6      701.25      730.75     48.83 o
  -1  11   6        1.94        1.64      6.12 o
   0  11   6        2.89        3.18      5.54 o
   1  11   6        7.61       10.57      5.73 o
   2  11   6     1133.95     1144.67     33.23 o
   3  11   6       54.78       87.93     13.27 o
   4  11   6       29.49       49.13     18.65 o
  -4  12   6        7.71       20.84     17.14 o
  -3  12   6       52.45       77.21     17.18 o
  -2  12   6      211.37      203.07     21.62 o
  -1  12   6      811.08      858.46     32.75 o
   0  12   6      116.98      160.00     16.87 o
   1  12   6        1.53        1.67      5.31 o
   2  12   6      568.80      578.51     26.84 o
   3  12   6        9.48        0.00      9.04 o
   4  12   6       45.95       31.66     16.67 o
  -4  13   6       19.58       23.16     18.32 o
  -3  13   6       18.44       24.49     13.83 o
  -2  13   6       16.04       21.45     11.26 o
  -1  13   6      138.05      149.95     18.66 o
   0  13   6      183.26      236.42     20.13 o
   1  13   6      320.24      351.85     24.28 o
   2  13   6      423.55      422.23     24.17 o
   3  13   6       29.40       26.17     11.32 o
   4  13   6       11.21        8.92     27.85 o
  -4  14   6      104.08      146.22     48.07 o
  -3  14   6        5.88        9.70     12.69 o
  -2  14   6       11.53       17.77     10.91 o
  -1  14   6      101.79       71.01     15.27 o
   0  14   6        4.04       10.91      7.86 o
   1  14   6     1408.49     1456.54     43.98 o
   2  14   6        9.86       21.97      8.89 o
   3  14   6       18.81       16.37     11.29 o
  -3  15   6      137.23      119.23     25.26 o
  -2  15   6       33.40       36.76     13.75 o
  -1  15   6       42.90       35.72     13.32 o
   0  15   6       58.55       60.64     14.09 o
   1  15   6      427.17      393.24     28.42 o
   2  15   6       43.21       28.77     14.31 o
   3  15   6       78.20       49.28     17.64 o
  -3  16   6       47.17       55.87     18.21 o
  -2  16   6      178.02      201.84     28.47 o
  -1  16   6      124.69       84.38     34.99 o
   0  16   6      133.70      147.15     18.72 o
   1  16   6      487.10      492.54     63.19 o
   2  16   6       95.71       81.80     21.28 o
   3  16   6       32.85       24.51     16.08 o
  -3  17   6        9.41       32.13     22.07 o
  -2  17   6        8.07        7.72     23.20 o
  -1  17   6       84.01       47.39     17.04 o
   0  17   6        0.47        5.65     11.96 o
   1  17   6      311.53      329.74     40.15 o
   2  17   6      120.86      190.66     36.15 o
   3  17   6        0.01        6.70     22.27 o
  -2  18   6       79.36       72.03     23.88 o
  -1  18   6       12.25        8.09     14.92 o
   0  18   6      582.87      613.01     86.03 o
   1  18   6       34.34       33.67     15.75 o
   2  18   6       22.59        6.66     14.93 o
  -2  19   6       39.38       18.98     24.91 o
  -1  19   6       67.12       68.30     42.38 o
   0  19   6       19.66       19.90     19.46 o
   1  19   6        2.58        0.00     14.91 o
   2  19   6       74.89       96.92     28.18 o
  -1  20   6      318.10      347.59     57.78 o
   0  20   6       14.35        5.09     19.43 o
   1  20   6      122.20      117.37     27.23 o
  -5   0   7      186.78      111.24     47.09 o
  -3   0   7     1152.82     1033.08     46.24 o
  -1   0   7     2212.04     1990.27     35.22 o
   1   0   7     3020.68     2955.03     50.37 o
   3   0   7      171.24      210.54     22.01 o
   5   0   7        0.16        0.00     20.56 o
  -5   1   7      379.65      242.58     41.27 o
  -4   1   7      703.03      782.55     42.55 o
  -3   1   7     1430.98     1432.74     38.37 o
  -2   1   7       93.38       95.85      9.81 o
  -1   1   7      195.14      176.61      8.28 o
   0   1   7     1715.51     1553.40    258.97 o
   1   1   7       14.37        7.91      4.03 o
   2   1   7       45.36       38.08      7.08 o
   3   1   7     1594.75     1649.33     39.35 o
   4   1   7      107.94      119.53     17.63 o
   5   1   7       21.70       30.52     13.55 o
  -5   2   7      264.16      224.53     41.48 o
  -4   2   7      385.78      418.52     33.68 o
  -3   2   7       10.96        9.71      5.87 o
  -2   2   7     1619.40     1874.43     35.60 o
  -1   2   7     2551.37     2706.55     28.93 o
   0   2   7     1148.93     1081.22     18.75 o
   1   2   7     4499.27     4505.26     45.26 o
   2   2   7     1146.46     1099.05     24.14 o
   3   2   7      247.62      311.62     19.89 o
   4   2   7       30.19       28.18     19.33 o
   5   2   7        8.69       34.38     13.94 o
  -5   3   7       31.11       24.37     18.05 o
  -4   3   7       59.03       50.98     16.51 o
  -3   3   7      222.78      250.79     15.80 o
  -2   3   7        2.04        4.23      5.36 o
  -1   3   7      692.97      645.99     13.34 o
   0   3   7      174.81      265.29     10.99 o
   1   3   7      116.32      182.09      9.89 o
   2   3   7      108.20      110.49     10.05 o
   3   3   7       10.96       13.08      6.75 o
   4   3   7      272.29      298.95     23.11 o
   5   3   7        0.50        0.00     12.14 o
  -5   4   7        4.20        3.04     14.86 o
  -4   4   7      324.35      255.77     61.41 o
  -3   4   7       20.88       27.75      9.74 o
  -2   4   7       70.46       49.05      7.94 o
  -1   4   7      231.84      214.87     11.22 o
   0   4   7     3794.16     3556.50     36.72 o
   1   4   7        1.26        6.76      5.25 o
   2   4   7     1233.37     1190.26     36.07 o
   3   4   7       34.07       46.09     11.39 o
   4   4   7       58.33       64.68     12.54 o
   5   4   7        3.76        0.00     10.74 o
  -5   5   7       38.45       30.36     16.68 o
  -4   5   7       10.27        6.97     11.93 o
  -3   5   7      175.61       75.06     72.20 o
  -2   5   7      552.46      595.22     24.69 o
  -1   5   7        3.52        2.54      4.83 o
   0   5   7      275.39      251.90     10.59 o
   1   5   7     1532.13     1547.83     30.44 o
   2   5   7     1751.61     1775.33     37.43 o
   3   5   7       31.93       31.58      8.33 o
   4   5   7      409.58      430.76     27.22 o
   5   5   7        0.28        6.38     13.32 o
  -5   6   7       26.46       14.97     21.46 o
  -4   6   7      495.21      401.59     42.01 o
  -3   6   7       71.04       56.72     12.70 o
  -2   6   7        2.67        0.00      9.78 o
  -1   6   7      576.30      620.64     16.51 o
   0   6   7     2855.04     2793.33     36.58 o
   1   6   7      753.45      766.21     21.96 o
   2   6   7     1826.74     1851.50     42.70 o
   3   6   7       94.62       90.37     12.22 o
   4   6   7       15.32        0.00      8.56 o
   5   6   7       13.92       24.72     19.98 o
  -5   7   7       18.56        0.38     24.14 o
  -4   7   7       26.28       32.68     16.90 o
  -3   7   7      813.92      779.18     35.98 o
  -2   7   7     2292.18     2317.05     51.79 o
  -1   7   7      339.59      335.76     17.65 o
   0   7   7      953.23     1099.47     20.81 o
   1   7   7        0.23        0.00      4.69 o
   2   7   7      186.93      183.05     15.14 o
   3   7   7      753.97      719.82     29.86 o
   4   7   7        4.37        0.60      8.62 o
   5   7   7        1.00        2.47     21.44 o
  -5   8   7       10.27        0.00     26.83 o
  -4   8   7        0.80        4.55     10.98 o
  -3   8   7      534.41      544.69     32.12 o
  -2   8   7      355.69      360.06     42.24 o
  -1   8   7     3718.14     3754.80     48.65 o
   0   8   7        2.54        0.00      3.70 o
   1   8   7      418.04      425.12     19.00 o
   2   8   7      780.36      762.89     25.90 o
   3   8   7       29.88       22.70      9.35 o
   4   8   7        0.56        0.00      8.76 o
  -4   9   7      130.73      129.10     23.17 o
  -3   9   7      148.64      164.66     20.99 o
  -2   9   7      180.21      227.28     27.81 o
  -1   9   7       30.18       35.97      7.40 o
   0   9   7      619.47      642.70     17.50 o
   1   9   7      169.66      168.94     16.00 o
   2   9   7      164.63      132.44     16.13 o
   3   9   7      649.76      699.31     30.60 o
   4   9   7      177.44      155.75     18.32 o
  -4  10   7        0.88        6.71     13.55 o
  -3  10   7       18.65       21.85     12.37 o
  -2  10   7      237.46      236.38     21.75 o
  -1  10   7      202.10      239.88     19.99 o
   0  10   7      625.60      619.77     23.79 o
   1  10   7     1050.82     1031.13     29.88 o
   2  10   7      677.98      691.37     26.67 o
   3  10   7      817.55      779.36     32.08 o
   4  10   7      105.28       94.95     18.56 o
  -4  11   7        8.83        6.06     13.38 o
  -3  11   7      370.66      441.06     32.48 o
  -2  11   7      433.50      425.93     28.75 o
  -1  11   7     1824.83     1884.79     47.35 o
   0  11   7      204.50      215.98     17.98 o
   1  11   7      647.75      644.45     24.24 o
   2  11   7      601.53      571.85     26.20 o
   3  11   7        3.28        4.73      8.13 o
   4  11   7       66.43       41.65     18.13 o
  -4  12   7        0.70        5.20     15.12 o
  -3  12   7        8.98       21.41     12.67 o
  -2  12   7        2.67        0.85      8.93 o
  -1  12   7       17.81       20.11     10.40 o
   0  12   7      408.89      410.62     33.36 o
   1  12   7      521.72      567.63     24.23 o
   2  12   7        4.17        4.63      7.26 o
   3  12   7        3.45       15.91      9.67 o
   4  12   7        0.10        0.00     14.77 o
  -4  13   7       11.44       19.00     17.21 o
  -3  13   7       35.68       49.06     15.47 o
  -2  13   7      164.98      120.25     18.99 o
  -1  13   7       10.57       25.79     10.87 o
   0  13   7        0.33        0.21      7.06 o
   1  13   7     1154.98     1121.43     37.87 o
   2  13   7      257.21      257.13     20.54 o
   3  13   7      582.78      593.15     35.08 o
   4  13   7        5.62        0.00     21.75 o
  -3  14   7       25.02       19.81     14.05 o
  -2  14   7      162.91      211.84     24.44 o
  -1  14   7      258.54      278.04     38.04 o
   0  14   7      278.59      299.25     22.72 o
   1  14   7      112.57       79.61     20.05 o
   2  14   7      626.90      539.15     45.07 o
   3  14   7       40.05       59.87     15.00 o
  -3  15   7       24.78       13.65     24.59 o
  -2  15   7      491.83      528.01     56.94 o
  -1  15   7       28.21       14.76     11.28 o
   0  15   7       11.20        0.00      8.40 o
   1  15   7       31.97       31.93     10.38 o
   2  15   7       67.08       50.66     13.27 o
   3  15   7       11.75       14.92     14.95 o
  -3  16   7        0.75       12.06     14.59 o
  -2  16   7       39.51       32.04     14.27 o
  -1  16   7       47.10       35.50     14.87 o
   0  16   7      138.88      113.06     20.83 o
   1  16   7       44.30       48.67     12.12 o
   2  16   7        0.12        1.12     13.39 o
   3  16   7       30.25       20.97     16.93 o
  -2  17   7        1.58       13.30     14.33 o
  -1  17   7       21.70        0.00     11.57 o
   0  17   7      444.54      458.22     61.92 o
   1  17   7       35.91       30.24     22.90 o
   2  17   7      120.77      130.43     32.51 o
  -2  18   7        8.82       49.60     20.43 o
  -1  18   7       89.79       99.65     23.15 o
   0  18   7       10.89        7.87     22.39 o
   1  18   7       35.28        2.51     14.91 o
   2  18   7        2.78       18.94     27.14 o
  -1  19   7      104.68       80.22     27.94 o
   0  19   7        0.10        0.00     13.06 o
   1  19   7      145.90      133.20     25.66 o
   0  20   7      120.97      109.06     51.23 o
  -4   0   8      250.10      354.93     61.51 o
  -2   0   8     2104.39     2360.30     44.79 o
   0   0   8        1.52        0.88      3.76 o
   2   0   8      136.04      114.66     16.18 o
   4   0   8       69.79      108.94     34.55 o
  -5   1   8       97.66      106.70     31.23 o
  -4   1   8        6.49       18.74     13.73 o
  -3   1   8      272.08      301.49     20.32 o
  -2   1   8     3339.64     3625.60     39.78 o
  -1   1   8      699.57      813.22     16.38 o
   0   1   8      164.06       93.47     32.91 o
   1   1   8     5328.95     5125.30     55.89 o
   2   1   8      189.08      219.47     17.80 o
   3   1   8       78.03       66.56     10.78 o
   4   1   8        9.90        8.22     14.75 o
   5   1   8       17.67       37.49     17.62 o
  -5   2   8        1.84        0.00     18.65 o
  -4   2   8        8.78       28.87     13.75 o
  -3   2   8      273.82      293.40     20.00 o
  -2   2   8     1168.32     1082.80     24.95 o
  -1   2   8     1689.57     1795.60     24.66 o
   0   2   8      683.22      622.50     15.17 o
   1   2   8      670.22      783.06     18.71 o
   2   2   8      473.16      478.27     26.30 o
   3   2   8        7.25        8.04      6.75 o
   4   2   8        0.71       11.03     10.59 o
   5   2   8       13.48       12.14     12.73 o
  -5   3   8      124.92      140.24     33.52 o
  -4   3   8      382.58      397.60     33.62 o
  -3   3   8       49.10       38.83     11.71 o
  -2   3   8      165.51      158.13     13.36 o
  -1   3   8     2316.88     2358.91     27.87 o
   0   3   8       18.78       22.41      4.99 o
   1   3   8      285.02      301.18     12.59 o
   2   3   8     1637.45     1579.50     34.95 o
   3   3   8       52.94       30.46      9.90 o
   4   3   8      571.84      608.20     39.20 o
   5   3   8        0.26        0.00     12.24 o
  -5   4   8      147.31      162.12     45.17 o
  -4   4   8      463.35      426.80     35.00 o
  -3   4   8       19.74       18.03     11.01 o
  -2   4   8     1164.12     1167.99     29.46 o
  -1   4   8       69.81       83.04      5.95 o
   0   4   8      832.30      899.87     20.34 o
   1   4   8      237.96      292.55     15.22 o
   2   4   8       58.75       55.03      9.10 o
   3   4   8      276.15      308.53     20.89 o
   4   4   8       28.36       20.92     11.21 o
   5   4   8        0.61        0.00     11.04 o
  -5   5   8       12.22       22.92     21.05 o
  -4   5   8     1170.24     1061.68     59.65 o
  -3   5   8      894.98      829.34     84.31 o
  -2   5   8      383.38      422.91     23.75 o
  -1   5   8     1473.27     1450.81     20.20 o
   0   5   8     1373.24     1529.80     24.68 o
   1   5   8       19.27       13.36      5.92 o
   2   5   8       10.91       13.05      6.00 o
   3   5   8       72.14       66.16     10.99 o
   4   5   8       35.07       23.08     12.63 o
   5   5   8       26.54       31.59     19.35 o
  -5   6   8        8.26        9.77     29.13 o
  -4   6   8       30.35       41.54     29.65 o
  -3   6   8       25.91       19.24     10.62 o
  -2   6   8      375.63      416.71     24.76 o
  -1   6   8      109.15      109.89      8.52 o
   0   6   8       82.97       64.07      7.92 o
   1   6   8     1161.63     1152.89     43.35 o
   2   6   8        3.58        6.24      5.69 o
   3   6   8      671.49      641.51     28.97 o
   4   6   8       10.83        5.06      8.67 o
  -5   7   8       12.87        6.74     23.74 o
  -4   7   8        8.95        0.00     14.44 o
  -3   7   8     1271.21     1327.56     44.01 o
  -2   7   8        1.76       11.68      8.67 o
  -1   7   8      958.18     1049.88     24.08 o
   0   7   8      746.03      714.67     17.67 o
   1   7   8      792.87      764.14     23.34 o
   2   7   8       56.36       54.06     10.34 o
   3   7   8     1492.24     1476.94     40.48 o
   4   7   8       10.09        9.95      9.59 o
  -4   8   8       98.92      116.26     26.05 o
  -3   8   8      290.68      311.90     26.25 o
  -2   8   8       28.08       35.99     11.17 o
  -1   8   8       96.32      113.70     13.42 o
   0   8   8      963.17      932.52     20.57 o
   1   8   8      224.38      233.13     15.44 o
   2   8   8      119.59      129.99     13.45 o
   3   8   8       26.28       20.30      8.51 o
   4   8   8       11.83       14.85     10.83 o
  -4   9   8       46.56       60.65     17.10 o
  -3   9   8     1086.47     1095.42     47.18 o
  -2   9   8     2505.88     2581.50     65.62 o
  -1   9   8      250.03      271.33     20.77 o
   0   9   8      161.56      170.34     11.01 o
   1   9   8      468.55      476.40     20.82 o
   2   9   8       38.82       21.93      8.08 o
   3   9   8       73.81       64.02     11.86 o
   4   9   8       49.50       54.20     13.32 o
  -4  10   8       66.65       63.11     17.57 o
  -3  10   8       65.92       49.58     14.79 o
  -2  10   8        9.52       11.69      9.60 o
  -1  10   8       91.48      101.02     14.50 o
   0  10   8      242.70      273.88     19.14 o
   1  10   8       40.21       31.90      8.03 o
   2  10   8      471.48      424.67     28.10 o
   3  10   8      253.02      275.70     21.77 o
   4  10   8       91.20       59.63     14.32 o
  -4  11   8       36.91       64.18     20.68 o
  -3  11   8        8.79        0.15     13.97 o
  -2  11   8        1.12        2.64      8.14 o
  -1  11   8      188.41      212.24     19.93 o
   0  11   8      241.48      274.84     20.26 o
   1  11   8        0.38        0.00      5.44 o
   2  11   8      300.74      305.56     20.85 o
   3  11   8        0.40        0.00      7.43 o
   4  11   8      129.25      120.83     20.94 o
  -4  12   8        5.25       10.04     14.79 o
  -3  12   8      170.81      130.90     21.59 o
  -2  12   8      133.89      141.72     19.41 o
  -1  12   8       26.87        9.30      8.77 o
   0  12   8       13.68        9.10      6.45 o
   1  12   8      483.54      523.36     24.05 o
   2  12   8      169.60      163.24     20.26 o
   3  12   8      166.79      200.02     20.26 o
   4  12   8        3.43        7.19     20.74 o
  -4  13   8      160.50      156.67     58.22 o
  -3  13   8        0.13        2.80     11.19 o
  -2  13   8       21.05       15.88     11.43 o
  -1  13   8     1142.27     1215.94     53.82 o
   0  13   8      120.60      126.00     15.72 o
   1  13   8       29.74       10.93      7.95 o
   2  13   8       57.11       53.84     11.40 o
   3  13   8       32.96       46.50     12.30 o
  -3  14   8      193.33      214.58     29.75 o
  -2  14   8       52.25       55.84     15.16 o
  -1  14   8      302.42      341.13     31.71 o
   0  14   8      140.89      135.43     21.00 o
   1  14   8       35.00       23.21      9.59 o
   2  14   8       83.12      103.64     14.53 o
   3  14   8        0.13        0.00     10.41 o
  -3  15   8      111.68      138.85     26.09 o
  -2  15   8        6.15        0.00      9.04 o
  -1  15   8        0.17        4.44     10.82 o
   0  15   8       26.02       16.28     10.58 o
   1  15   8       21.18       10.19      9.65 o
   2  15   8       48.77       18.75     14.40 o
   3  15   8       45.53       34.35     17.50 o
  -3  16   8        4.28       25.00     14.48 o
  -2  16   8      126.94      143.79     25.30 o
  -1  16   8       22.20       37.70     15.03 o
   0  16   8      209.06      216.66     26.74 o
   1  16   8       56.43       66.87     14.85 o
   2  16   8       33.22       41.66     16.89 o
   3  16   8       15.44        6.86     32.69 o
  -2  17   8        3.56        0.00     17.19 o
  -1  17   8      122.72      142.62     24.96 o
   0  17   8        8.71        0.00     13.68 o
   1  17   8       92.36       87.08     17.02 o
   2  17   8        5.17       17.00     22.98 o
  -2  18   8       47.10       52.52     20.20 o
  -1  18   8      242.75      229.03     31.29 o
   0  18   8       11.21       11.91     12.38 o
   1  18   8       29.09       15.41     15.49 o
   2  18   8        0.05       32.20     26.66 o
  -1  19   8       58.87       61.51     20.12 o
   0  19   8        2.85       12.56     18.22 o
   1  19   8       16.31       22.39     22.32 o
  -5   0   9        0.24       17.96     29.13 o
  -3   0   9        0.07        0.00      9.15 o
  -1   0   9     1907.72     1824.71     43.28 o
   1   0   9     1423.08     1376.49     43.93 o
   3   0   9      758.12      765.23     46.11 o
   5   0   9      994.81     1083.74     72.02 o
  -5   1   9      130.84       75.66     29.35 o
  -4   1   9       27.06       25.57     21.48 o
  -3   1   9       39.35       44.06     10.54 o
  -2   1   9      378.56      400.83     22.44 o
  -1   1   9     2044.67     2255.12     29.63 o
   0   1   9     1818.07     1745.80     38.54 o
   1   1   9     1752.05     1716.21     33.54 o
   2   1   9      547.88      528.05     18.62 o
   3   1   9       53.91       35.74     12.19 o
   4   1   9        1.60        0.00      8.26 o
   5   1   9        8.91       14.58     13.53 o
  -5   2   9       98.66       49.71     40.31 o
  -4   2   9       11.16        4.43     11.95 o
  -3   2   9      111.27      108.85     19.29 o
  -2   2   9        4.69        5.36      4.80 o
  -1   2   9     1464.30     1622.70     24.60 o
   0   2   9      995.43      979.70     23.92 o
   1   2   9      338.79      296.23     13.37 o
   2   2   9      503.47      500.77     24.32 o
   3   2   9      978.69     1017.78     40.70 o
   4   2   9      856.95     1008.34     51.84 o
   5   2   9      284.60      317.02     56.44 o
  -5   3   9        9.61        0.00     19.42 o
  -4   3   9      586.10      655.33     47.85 o
  -3   3   9     1080.10     1138.74     82.31 o
  -2   3   9      134.03      155.59     11.54 o
  -1   3   9      388.10      372.06     14.56 o
   0   3   9       92.36      101.54      8.29 o
   1   3   9     1899.17     1935.60     33.79 o
   2   3   9     1357.66     1315.41     32.85 o
   3   3   9      146.26      166.41     16.33 o
   4   3   9      238.03      238.72     24.72 o
   5   3   9       95.74      103.92     23.59 o
  -5   4   9       15.33       27.49     22.59 o
  -4   4   9      163.17      166.46     24.46 o
  -3   4   9      147.26      160.57     61.72 o
  -2   4   9     3137.27     3070.60     72.91 o
  -1   4   9     2940.82     2994.08     33.71 o
   0   4   9      129.50      135.97      9.31 o
   1   4   9      561.08      594.04     16.77 o
   2   4   9       37.04       42.01      8.65 o
   3   4   9      288.75      311.09     21.14 o
   4   4   9      361.24      361.65     28.78 o
   5   4   9        5.56       18.23     14.77 o
  -5   5   9      131.65      166.35     47.94 o
  -4   5   9      222.60      253.99     36.70 o
  -3   5   9      256.23      278.26     27.61 o
  -2   5   9        1.17        1.64      7.17 o
  -1   5   9       37.65       22.62      4.75 o
   0   5   9       49.12       46.24      7.68 o
   1   5   9      268.08      273.35     15.75 o
   2   5   9      442.10      459.10     22.29 o
   3   5   9       96.85      107.17     13.74 o
   4   5   9       68.29       63.57     13.34 o
  -5   6   9        7.71       52.50     60.23 o
  -4   6   9        3.40       16.76     17.37 o
  -3   6   9      365.80      318.28     25.74 o
  -2   6   9      314.99      333.39     22.86 o
  -1   6   9       25.13       34.06     12.89 o
   0   6   9     3932.48     3885.30     43.69 o
   1   6   9     1215.90     1236.45     29.84 o
   2   6   9        0.30        6.83      5.69 o
   3   6   9     1280.81     1278.54     38.20 o
   4   6   9      706.41      686.11     34.36 o
  -4   7   9      425.33      387.56     38.88 o
  -3   7   9      344.55      354.45     27.77 o
  -2   7   9     1120.87     1139.27     43.10 o
  -1   7   9      208.20      203.21     17.66 o
   0   7   9      475.27      481.77     15.81 o
   1   7   9       12.62        7.50      5.52 o
   2   7   9      198.30      191.74     16.32 o
   3   7   9        4.87        2.68     11.01 o
   4   7   9      262.64      240.99     29.62 o
  -4   8   9        0.10        0.00     17.57 o
  -3   8   9       25.82       22.50     11.40 o
  -2   8   9      885.68      946.00     35.06 o
  -1   8   9      756.56      747.84     28.92 o
   0   8   9     2138.69     2101.48     31.90 o
   1   8   9       37.88       17.95      6.97 o
   2   8   9      143.37      118.16     13.43 o
   3   8   9      222.97      244.58     20.83 o
   4   8   9       14.44        0.00     10.45 o
  -4   9   9       18.87       45.11     20.90 o
  -3   9   9      509.87      435.93     45.73 o
  -2   9   9       37.08       48.67     12.98 o
  -1   9   9      190.64      203.00     24.47 o
   0   9   9       16.71        3.70      6.14 o
   1   9   9       63.90       64.87     12.67 o
   2   9   9     1671.52     1769.37     42.30 o
   3   9   9      131.19      105.30     14.78 o
   4   9   9      123.51       80.70     19.92 o
  -4  10   9       42.21       70.74     23.52 o
  -3  10   9       18.33       33.85     13.58 o
  -2  10   9      682.51      664.23     34.14 o
  -1  10   9       87.73       55.15     19.23 o
   0  10   9      688.18      740.15     28.00 o
   1  10   9      680.39      715.75     25.75 o
   2  10   9      327.37      351.97     22.06 o
   3  10   9      129.27      113.08     15.11 o
   4  10   9        1.24        0.00      9.90 o
  -4  11   9        0.04        0.00     14.07 o
  -3  11   9      665.67      650.15     65.30 o
  -2  11   9     1048.93     1152.13     59.44 o
  -1  11   9       33.43       23.27      9.30 o
   0  11   9       15.78       17.67      7.77 o
   1  11   9      242.25      228.46     17.18 o
   2  11   9       15.21        8.15      6.86 o
   3  11   9       30.35       23.06     10.24 o
   4  11   9       18.84       18.43     12.30 o
  -4  12   9       39.59       64.32     20.87 o
  -3  12   9       26.42        4.01     12.12 o
  -2  12   9      134.27      154.56     20.92 o
  -1  12   9      897.87      899.50     41.75 o
   0  12   9       11.46        2.71      7.30 o
   1  12   9      665.49      657.29     31.23 o
   2  12   9       16.10       32.61      9.36 o
   3  12   9       21.89       30.11     11.94 o
   4  12   9        4.93        0.00     16.78 o
  -3  13   9       15.39       16.18     13.79 o
  -2  13   9      101.26       95.56     18.01 o
  -1  13   9       24.57       13.29     15.81 o
   0  13   9        8.75        3.89     12.75 o
   1  13   9      391.96      451.98     28.16 o
   2  13   9      216.52      226.19     19.49 o
   3  13   9       39.20       34.44     15.30 o
  -3  14   9       57.56       56.43     17.42 o
  -2  14   9       55.89       37.99     14.07 o
  -1  14   9      807.80      818.02    104.92 o
   0  14   9      219.03      201.55     25.61 o
   1  14   9      102.99       86.37     14.68 o
   2  14   9      140.14       98.20     17.17 o
   3  14   9       32.42       26.32     13.52 o
  -3  15   9        0.99        0.00     13.05 o
  -2  15   9       85.00       95.35     20.50 o
  -1  15   9      211.71      181.11     26.32 o
   0  15   9       38.23       50.34     15.12 o
   1  15   9        9.85        0.00      9.13 o
   2  15   9      157.98      151.88     21.39 o
   3  15   9        9.48       20.31     16.14 o
  -3  16   9        0.70       21.22     23.16 o
  -2  16   9        6.27        0.00     14.60 o
  -1  16   9      318.47      334.20     50.41 o
   0  16   9      634.57      620.40     95.79 o
   1  16   9      197.89      174.87     21.63 o
   2  16   9        2.51        9.71     12.40 o
  -2  17   9       13.53       18.90     16.49 o
  -1  17   9       18.17       42.60     15.50 o
   0  17   9        2.00        7.57     13.47 o
   1  17   9       65.98       33.50     21.69 o
   2  17   9      141.30      162.21     28.11 o
  -2  18   9       66.67       74.69     31.61 o
  -1  18   9       42.43       22.18     21.16 o
   0  18   9        5.61       17.22     14.22 o
   1  18   9      178.41      199.95     44.86 o
  -1  19   9       25.89       45.56     21.98 o
   0  19   9      175.49      134.56     37.09 o
   1  19   9       40.26       33.10     26.79 o
  -4   0  10      361.62      326.14     61.64 o
  -2   0  10     1011.95     1040.59     43.32 o
   0   0  10      258.09      250.86     25.46 o
   2   0  10     4513.70     4619.07     80.52 o
   4   0  10      311.81      417.52     44.58 o
  -5   1  10       19.43        2.88     23.29 o
  -4   1  10        9.95        0.00     14.92 o
  -3   1  10      273.28      276.25     26.40 o
  -2   1  10     1059.25     1037.32     25.33 o
  -1   1  10      242.25      279.12     12.43 o
   0   1  10      763.98      774.60     26.93 o
   1   1  10     1299.25     1280.92     28.54 o
   2   1  10      433.05      472.34     22.17 o
   3   1  10      123.98      135.41     33.35 o
   4   1  10      126.94      123.33     18.73 o
   5   1  10      133.00      138.65     33.03 o
  -5   2  10       10.35        0.18     19.77 o
  -4   2  10      310.53      375.85     33.94 o
  -3   2  10        3.55        0.00      9.57 o
  -2   2  10       39.93       28.41      9.13 o
  -1   2  10     1325.14     1370.53     24.50 o
   0   2  10     1924.18     1899.16     29.91 o
   1   2  10       36.24       13.75      5.31 o
   2   2  10      507.68      592.18     30.93 o
   3   2  10       95.48      111.57     13.73 o
   4   2  10      426.00      387.84     34.47 o
  -5   3  10       15.96       61.51     35.10 o
  -4   3  10        2.04        0.00     12.24 o
  -3   3  10       81.56      129.34     47.86 o
  -2   3  10      613.87      634.82     20.51 o
  -1   3  10       66.30       48.75      8.31 o
   0   3  10     1383.84     1270.21     24.31 o
   1   3  10       10.61       12.60      5.27 o
   2   3  10      489.55      536.39     26.29 o
   3   3  10      102.83       89.09     13.28 o
   4   3  10      458.16      411.00     31.03 o
  -4   4  10       41.32       23.80     18.98 o
  -3   4  10      438.61      499.16     38.96 o
  -2   4  10        1.69        0.00      6.96 o
  -1   4  10     2364.84     2370.51     31.32 o
   0   4  10     1347.87     1492.33     26.67 o
   1   4  10     1254.29     1195.50     29.39 o
   2   4  10      311.42      326.24     19.75 o
   3   4  10      766.36      746.18     30.43 o
   4   4  10       62.66       43.37     13.50 o
  -4   5  10        0.05       20.56     17.47 o
  -3   5  10      199.08      194.23     26.73 o
  -2   5  10      293.34      274.02     20.80 o
  -1   5  10       22.06        2.32      7.11 o
   0   5  10      186.49      180.38     14.20 o
   1   5  10      690.36      670.29     28.87 o
   2   5  10       52.38       46.35      8.97 o
   3   5  10      238.30      240.87     19.88 o
   4   5  10        1.17        0.61      9.62 o
  -4   6  10        3.43        0.00     19.81 o
  -3   6  10      263.43      267.61     34.80 o
  -2   6  10      236.78      277.66     21.79 o
  -1   6  10      849.26      807.46     28.70 o
   0   6  10      769.06      830.61     22.36 o
   1   6  10      127.51      122.19     16.87 o
   2   6  10        1.74        0.00      5.25 o
   3   6  10     1434.17     1422.28     53.70 o
   4   6  10       28.21        2.97     10.39 o
  -4   7  10      194.22      188.00     31.97 o
  -3   7  10      206.66      218.03     24.52 o
  -2   7  10      113.04      111.48     19.75 o
  -1   7  10      321.00      315.21     21.81 o
   0   7  10     1028.52     1094.92     23.48 o
   1   7  10        8.06       14.52      8.03 o
   2   7  10        0.01        0.14      5.88 o
   3   7  10       14.97       15.00      8.25 o
   4   7  10        1.17        0.00      9.36 o
  -4   8  10        1.65        9.29     19.02 o
  -3   8  10      577.05      445.17     31.01 o
  -2   8  10      466.22      480.90     36.48 o
  -1   8  10       57.23       66.18     13.21 o
   0   8  10        2.23        2.44      4.69 o
   1   8  10       43.80       46.70      8.87 o
   2   8  10      592.73      552.54     26.18 o
   3   8  10        3.48        0.71      7.28 o
   4   8  10        0.48        0.00      9.03 o
  -4   9  10       30.84       37.16     21.85 o
  -3   9  10      270.41      239.20     25.86 o
  -2   9  10        1.30        0.00      9.22 o
  -1   9  10      241.26      211.93     20.40 o
   0   9  10        6.01        0.82      6.25 o
   1   9  10        0.52        0.00      4.89 o
   2   9  10      303.04      312.68     21.26 o
   3   9  10        6.43        0.40      8.61 o
   4   9  10       59.97       53.34     14.71 o
  -4  10  10       64.57       67.36     25.92 o
  -3  10  10       23.15       17.29     17.69 o
  -2  10  10        2.35        1.36     13.87 o
  -1  10  10      310.59      346.81     30.35 o
   0  10  10       70.02       62.18     14.27 o
   1  10  10       79.21       69.43     10.92 o
   2  10  10       20.66       19.44      8.25 o
   3  10  10       17.35       34.88     10.80 o
   4  10  10      145.51      147.39     19.81 o
  -4  11  10       15.03       29.02     21.99 o
  -3  11  10       94.87       77.58     19.71 o
  -2  11  10     1084.33     1082.11     66.68 o
  -1  11  10       17.10       20.02     10.37 o
   0  11  10      735.22      644.24     29.56 o
   1  11  10      602.77      580.75     35.30 o
   2  11  10       24.47       46.92     10.54 o
   3  11  10       14.99       10.45     10.06 o
   4  11  10        8.45       23.92     15.44 o
  -4  12  10       49.50       40.61     20.25 o
  -3  12  10       27.86       22.54     15.05 o
  -2  12  10      548.92      470.28     66.62 o
  -1  12  10        0.48        6.72      9.32 o
   0  12  10        1.28        1.84      8.86 o
   1  12  10      129.91      149.64     18.16 o
   2  12  10       52.22       40.77     10.83 o
   3  12  10       64.93       74.13     14.50 o
  -3  13  10       29.47       43.73     17.07 o
  -2  13  10      442.98      499.56     40.51 o
  -1  13  10      352.94      338.42     33.31 o
   0  13  10      111.74      116.45     20.08 o
   1  13  10        4.32        0.00      7.17 o
   2  13  10       26.90       16.30      8.52 o
   3  13  10       12.53       12.55     10.41 o
  -3  14  10       76.77       43.84     17.94 o
  -2  14  10      324.34      280.01     44.47 o
  -1  14  10       99.37       65.81     18.61 o
   0  14  10      106.26      136.64     21.82 o
   1  14  10       22.26       12.51     10.55 o
   2  14  10      196.39      173.99     21.78 o
   3  14  10        3.23        0.00     10.76 o
  -3  15  10       45.50       60.80     20.65 o
  -2  15  10        0.19       15.06     17.35 o
  -1  15  10       38.13       27.64     12.58 o
   0  15  10      152.62      130.28     42.08 o
   1  15  10      128.18      120.49     18.37 o
   2  15  10       67.36       63.00     14.83 o
   3  15  10       32.89        9.98     14.82 o
  -2  16  10        4.94        8.28     14.57 o
  -1  16  10      535.23      490.13     81.82 o
   0  16  10       19.44       13.28     12.06 o
   1  16  10       12.72       23.02     13.86 o
   2  16  10        0.06        1.81     11.84 o
  -2  17  10       13.01       41.28     18.48 o
  -1  17  10        5.59        3.31     12.79 o
   0  17  10      728.09      794.54     56.47 o
   1  17  10        1.99        0.00     11.53 o
   2  17  10       11.94       14.63     17.49 o
  -1  18  10        1.84        0.00     12.69 o
   0  18  10        4.37       14.09     18.56 o
   1  18  10       67.27       95.36     22.77 o
   0  19  10        8.84       28.56     21.82 o
  -3   0  11     1243.03     1344.28     55.96 o
  -1   0  11      542.11      542.48     23.88 o
   1   0  11     1312.81     1316.68     39.14 o
   3   0  11       14.18        6.08     11.07 o
  -4   1  11      798.81      852.96     71.32 o
  -3   1  11       83.80      119.36     20.77 o
  -2   1  11       33.79       34.25     15.51 o
  -1   1  11        2.49        0.00      3.63 o
   0   1  11      839.13      926.28     41.81 o
   1   1  11      329.05      300.18     21.73 o
   2   1  11        4.74        5.36      5.72 o
   3   1  11       22.80       17.16      8.29 o
   4   1  11        6.95        0.00      8.74 o
  -4   2  11       12.55       15.49     17.30 o
  -3   2  11      147.32      144.06     21.67 o
  -2   2  11      211.11      196.22     19.63 o
  -1   2  11     2145.70     2036.99     34.56 o
   0   2  11      290.26      243.50     16.48 o
   1   2  11      305.87      297.38     15.15 o
   2   2  11      995.33      986.51     38.78 o
   3   2  11      127.20      113.33     16.48 o
   4   2  11      190.46      164.43     25.42 o
  -4   3  11       36.96       40.86     18.05 o
  -3   3  11      417.64      395.59     80.77 o
  -2   3  11      284.82      318.20     20.98 o
  -1   3  11        8.15        1.48      3.56 o
   0   3  11     3059.95     3034.61     40.32 o
   1   3  11      206.11      212.25     17.06 o
   2   3  11       63.22       67.13     16.76 o
   3   3  11      125.48      137.12     15.89 o
   4   3  11        1.15        0.18     13.09 o
  -4   4  11        2.07        0.00     18.14 o
  -3   4  11       97.21       97.18     21.34 o
  -2   4  11     1072.70     1038.18     34.37 o
  -1   4  11      177.67      142.34     12.87 o
   0   4  11        6.98       16.03      5.41 o
   1   4  11      536.79      587.89     22.10 o
   2   4  11      210.29      199.00     16.44 o
   3   4  11        0.06        0.00      5.84 o
   4   4  11       56.95       72.19     16.01 o
  -4   5  11      139.45      138.32     27.59 o
  -3   5  11       24.92       37.52     17.49 o
  -2   5  11       83.68      102.38     26.66 o
  -1   5  11       64.10       81.44     12.49 o
   0   5  11      310.80      327.76     16.59 o
   1   5  11      585.27      593.69     26.84 o
   2   5  11      245.07      257.05     18.66 o
   3   5  11       16.88       13.66      9.01 o
   4   5  11       42.73       35.77     13.52 o
  -4   6  11        0.60        4.42     19.09 o
  -3   6  11        0.11        0.00     15.35 o
  -2   6  11      351.89      328.59     42.67 o
  -1   6  11       29.29       17.14      7.87 o
   0   6  11      341.72      330.52     18.54 o
   1   6  11       63.48       60.20      9.05 o
   2   6  11      300.67      345.76     21.65 o
   3   6  11        7.90        0.85      6.73 o
   4   6  11       22.75       23.86     12.23 o
  -4   7  11      207.48      173.45     31.54 o
  -3   7  11      195.50      174.41     33.98 o
  -2   7  11        9.97       15.38      9.31 o
  -1   7  11      215.20      202.27     21.20 o
   0   7  11       24.81       25.97      7.02 o
   1   7  11      320.80      318.60     18.95 o
   2   7  11       53.91       45.12     11.08 o
   3   7  11       62.26       50.16     11.32 o
   4   7  11      162.40      126.81     18.18 o
  -4   8  11       14.60        0.00     17.29 o
  -3   8  11      200.88      252.75     25.90 o
  -2   8  11       29.56       14.69     12.11 o
  -1   8  11        2.62        0.00      7.52 o
   0   8  11      187.57      189.14     17.36 o
   1   8  11        5.75        6.29      6.48 o
   2   8  11       17.66        5.60      7.21 o
   3   8  11       60.69       50.94     11.78 o
   4   8  11      141.45      119.91     20.30 o
  -4   9  11       53.68       79.90     26.09 o
  -3   9  11      120.60      174.89     23.58 o
  -2   9  11       36.37       47.49     13.22 o
  -1   9  11       96.83       97.74     14.96 o
   0   9  11        2.42        2.95      6.84 o
   1   9  11     1653.91     1627.59     48.38 o
   2   9  11       77.73       79.50     12.25 o
   3   9  11       22.63       26.53      9.26 o
   4   9  11       36.25       30.68     12.69 o
  -4  10  11        0.03        0.00     20.68 o
  -3  10  11      154.87      195.24     24.71 o
  -2  10  11        5.18        0.00     12.60 o
  -1  10  11      724.43      732.78     33.39 o
   0  10  11      284.51      346.49     22.90 o
   1  10  11       86.77      107.30     13.07 o
   2  10  11      268.00      341.01     32.76 o
   3  10  11      341.73      410.19     27.54 o
   4  10  11       27.59        1.38     11.48 o
  -4  11  11       10.41       14.75     20.85 o
  -3  11  11        0.02        0.00     13.62 o
  -2  11  11      133.90      126.39     19.02 o
  -1  11  11      272.30      306.05     28.82 o
   0  11  11       28.59       36.72     12.62 o
   1  11  11      356.52      375.29     25.87 o
   2  11  11      291.93      281.52     22.03 o
   3  11  11      553.55      537.00     41.60 o
  -3  12  11       23.10       24.67     15.38 o
  -2  12  11       37.25       36.56     14.22 o
  -1  12  11      165.76      167.45     23.43 o
   0  12  11      594.43      614.36     62.23 o
   1  12  11       14.87       13.65      9.51 o
   2  12  11      308.44      305.53     22.86 o
   3  12  11        4.62        0.02      9.70 o
  -3  13  11       25.51        8.98     14.54 o
  -2  13  11       44.76       58.30     17.23 o
  -1  13  11       78.24       66.41     16.96 o
   0  13  11       31.96       19.47     12.47 o
   1  13  11      131.39      165.06     20.32 o
   2  13  11       34.12       40.58     13.20 o
   3  13  11        6.15        0.00     10.02 o
  -3  14  11       92.24       91.53     25.79 o
  -2  14  11      106.48      115.58     22.86 o
  -1  14  11      674.26      626.36    100.92 o
   0  14  11       86.05       64.89     16.38 o
   1  14  11      211.79      204.68     22.73 o
   2  14  11      336.36      332.21     28.39 o
   3  14  11       14.16       29.29     13.17 o
  -3  15  11        0.42        0.00     21.10 o
  -2  15  11      153.29      159.38     27.90 o
  -1  15  11      110.63       96.91     20.96 o
   0  15  11      305.48      235.03     32.24 o
   1  15  11      145.16      110.16     23.34 o
   2  15  11      227.98      204.18     23.99 o
  -2  16  11       37.25       58.07     20.76 o
  -1  16  11       11.67        4.47     14.30 o
   0  16  11        1.02       31.87     13.15 o
   1  16  11       15.60       14.48     18.63 o
   2  16  11       88.07      115.64     21.91 o
  -2  17  11       38.20       47.47     25.90 o
  -1  17  11       23.21        8.10     15.58 o
   0  17  11      140.58      130.06     25.67 o
   1  17  11        0.59        0.00     14.70 o
  -1  18  11        1.86        7.20     20.19 o
   0  18  11      352.51      318.04    105.27 o
   1  18  11        0.00        2.42     13.81 o
  -4   0  12      297.45      277.72     61.08 o
  -2   0  12       48.08       45.60     16.59 o
   0   0  12     2559.18     2518.14     56.90 o
   2   0  12        1.71        0.00     13.59 o
   4   0  12       18.32       38.91     41.40 o
  -4   1  12       30.04       26.57     21.39 o
  -3   1  12       16.56       15.86     12.59 o
  -2   1  12      251.52      299.65     19.48 o
  -1   1  12      972.36      937.92     22.04 o
   0   1  12      589.76      495.30    103.69 o
   1   1  12       57.65       35.03      7.52 o
   2   1  12        0.35        0.00      5.85 o
   3   1  12        8.37       18.82      8.85 o
   4   1  12      401.49      502.28     35.44 o
  -4   2  12       10.04       25.90     18.35 o
  -3   2  12       31.25       45.66     18.96 o
  -2   2  12       48.28       61.53     14.44 o
  -1   2  12       82.78       93.93      8.81 o
   0   2  12      104.38       94.15      9.56 o
   1   2  12      173.70      207.55     13.83 o
   2   2  12      347.69      356.35     21.51 o
   3   2  12      309.42      345.75     27.12 o
   4   2  12        7.52       14.64     11.84 o
  -4   3  12        0.04        0.00     34.59 o
  -3   3  12       35.17       24.29     14.54 o
  -2   3  12      213.67      264.09     35.54 o
  -1   3  12      110.31      122.66     14.13 o
   0   3  12      866.06      820.78     21.52 o
   1   3  12      209.14      254.23     17.03 o
   2   3  12      154.31      139.91     14.80 o
   3   3  12       96.88       65.67     13.27 o
   4   3  12        8.74        4.07     12.40 o
  -4   4  12      171.20      129.88     27.17 o
  -3   4  12       36.59       17.71     15.77 o
  -2   4  12        9.71        7.89      8.57 o
  -1   4  12      501.97      474.52     18.95 o
   0   4  12       75.35       86.39      9.66 o
   1   4  12      823.75      731.11     28.06 o
   2   4  12        0.02        8.19      6.65 o
   3   4  12       97.40      104.93     13.59 o
   4   4  12        3.83        1.08     10.79 o
  -4   5  12        0.25        0.00     19.64 o
  -3   5  12      527.81      497.76     39.18 o
  -2   5  12      156.51      186.15     23.36 o
  -1   5  12        4.89        2.13      7.17 o
   0   5  12      495.55      527.69     24.55 o
   1   5  12       77.03       66.81     10.30 o
   2   5  12      498.09      543.20     26.21 o
   3   5  12      257.90      280.80     26.31 o
   4   5  12       31.94       27.02     13.79 o
  -4   6  12      112.77      108.45     26.56 o
  -3   6  12        0.70        0.54     15.27 o
  -2   6  12      129.88      172.25     19.66 o
  -1   6  12        7.21       23.74      8.62 o
   0   6  12      642.95      622.34     25.34 o
   1   6  12        6.59        7.36      7.93 o
   2   6  12      810.36      806.13     30.06 o
   3   6  12       48.50       59.81     11.52 o
   4   6  12       26.25       16.14     12.29 o
  -4   7  12        0.05       12.10     18.94 o
  -3   7  12       51.17       56.48     20.11 o
  -2   7  12       61.32       80.13     14.43 o
  -1   7  12     2923.70     2844.50     58.36 o
   0   7  12        4.17       11.42      7.40 o
   1   7  12      196.10      206.31     16.93 o
   2   7  12      119.31      114.06     14.35 o
   3   7  12       41.45       51.43     14.08 o
   4   7  12      113.37      134.65     20.74 o
  -4   8  12       23.80       24.50     20.64 o
  -3   8  12        1.96        1.79     15.92 o
  -2   8  12        9.83        6.97     10.58 o
  -1   8  12       55.09       51.58     12.51 o
   0   8  12     1099.70     1143.07     35.07 o
   1   8  12      670.55      703.85     41.68 o
   2   8  12       27.34       27.02      9.48 o
   3   8  12        3.92       14.49     11.25 o
   4   8  12        3.80        0.00     11.48 o
  -4   9  12       23.62       28.93     28.66 o
  -3   9  12      247.83      258.70     26.99 o
  -2   9  12      195.21      194.25     22.33 o
  -1   9  12       25.55       38.19     11.44 o
   0   9  12       66.76       51.86     14.07 o
   1   9  12      774.71      768.88     28.39 o
   2   9  12        3.81        0.00      7.36 o
   3   9  12       35.47       39.92     11.23 o
   4   9  12      124.10      126.85     22.46 o
  -4  10  12        1.84        0.00     20.50 o
  -3  10  12      262.43      290.91     29.02 o
  -2  10  12      361.55      326.36     32.08 o
  -1  10  12      186.41      191.42     24.47 o
   0  10  12      403.10      393.76     30.82 o
   1  10  12        3.93        0.00      6.77 o
   2  10  12        2.08        4.49      7.36 o
   3  10  12       28.68       27.18     12.88 o
  -3  11  12        0.01       10.53     12.89 o
  -2  11  12      531.55      507.55     35.00 o
  -1  11  12       37.88       39.81     13.94 o
   0  11  12        2.33        5.98     10.15 o
   1  11  12      176.07      160.34     19.28 o
   2  11  12       91.20      104.36     15.30 o
   3  11  12        4.99       25.91     11.22 o
  -3  12  12       70.18       52.52     24.51 o
  -2  12  12       27.56       19.92     14.33 o
  -1  12  12      288.28      349.74     32.77 o
   0  12  12      131.19      137.43     25.43 o
   1  12  12      205.78      208.31     22.10 o
   2  12  12      200.16      201.27     27.11 o
   3  12  12        1.15       16.48     13.41 o
  -3  13  12      270.98      346.21     41.79 o
  -2  13  12       51.31       32.54     16.30 o
  -1  13  12       56.82       20.84     15.17 o
   0  13  12      236.60      207.42     26.67 o
   1  13  12       66.05       65.78     14.14 o
   2  13  12        6.88       14.02     11.36 o
   3  13  12       71.15      112.17     17.40 o
  -3  14  12       18.27       41.27     19.08 o
  -2  14  12        3.74        0.00     12.13 o
  -1  14  12        9.82        7.83     11.47 o
   0  14  12       59.81       81.78     19.25 o
   1  14  12        8.20       10.62     12.45 o
   2  14  12      136.59       94.06     20.00 o
  -2  15  12      236.46      237.52     33.07 o
  -1  15  12      408.06      334.07     35.12 o
   0  15  12        9.09        0.00     12.29 o
   1  15  12      130.16      158.43     39.50 o
   2  15  12       77.83       73.51     18.13 o
  -2  16  12        0.14        0.00     16.08 o
  -1  16  12      152.18      146.99     26.77 o
   0  16  12       70.67       89.38     21.09 o
   1  16  12       73.92       52.77     19.35 o
   2  16  12       18.40       48.50     18.39 o
  -1  17  12      148.52      203.21     44.38 o
   0  17  12       21.62       18.81     15.07 o
   1  17  12       16.75        7.38     15.83 o
   0  18  12       17.74        0.00     18.30 o
  -3   0  13      296.40      372.97     64.07 o
  -1   0  13      403.05      413.42     26.66 o
   1   0  13        0.86        0.00      7.13 o
   3   0  13      225.91      275.89     37.62 o
  -4   1  13        8.97       25.08     21.00 o
  -3   1  13      404.35      403.00     67.78 o
  -2   1  13      337.69      344.41     22.94 o
  -1   1  13      424.83      395.78     16.43 o
   0   1  13      208.84      226.01     39.76 o
   1   1  13        1.35        0.00      5.45 o
   2   1  13      105.63       96.87     14.32 o
   3   1  13       27.08       29.88     11.49 o
   4   1  13      101.81      153.16     22.30 o
  -4   2  13       44.11       27.51     42.78 o
  -3   2  13      101.26      135.38     23.22 o
  -2   2  13      863.74      855.74     38.82 o
  -1   2  13      550.20      602.47     21.35 o
   0   2  13        0.04        5.86      4.91 o
   1   2  13        8.12        3.44      5.58 o
   2   2  13       59.98       62.94     14.19 o
   3   2  13        0.09        1.35     10.76 o
   4   2  13        1.86        0.00     10.53 o
  -4   3  13      136.69      179.23     43.91 o
  -3   3  13      472.32      506.04     79.99 o
  -2   3  13       13.75       22.07     12.75 o
  -1   3  13        4.00        7.33      5.74 o
   0   3  13      321.63      338.63     16.37 o
   1   3  13      764.65      753.52     31.38 o
   2   3  13      130.46      184.65     27.24 o
   3   3  13       35.23       31.58     18.40 o
   4   3  13       30.85       15.25     11.97 o
  -4   4  13      272.55      268.92     52.01 o
  -3   4  13       76.49       65.32     19.66 o
  -2   4  13       12.39        7.79      8.75 o
  -1   4  13       29.48       16.53      9.09 o
   0   4  13      599.38      569.41     23.55 o
   1   4  13       44.39       47.21      9.08 o
   2   4  13      125.08      134.82     15.18 o
   3   4  13       84.96       69.05     14.18 o
   4   4  13      291.29      294.64     28.59 o
  -4   5  13      350.66      319.64     38.19 o
  -3   5  13     1197.33     1079.70     51.29 o
  -2   5  13       25.37       33.87     11.29 o
  -1   5  13        3.41        0.00      6.62 o
   0   5  13      428.29      469.16     20.40 o
   1   5  13        3.47       10.12      6.27 o
   2   5  13       96.45      124.46     14.25 o
   3   5  13       21.93       28.55     10.14 o
   4   5  13       36.39       11.43     13.22 o
  -4   6  13       53.44       59.66     28.21 o
  -3   6  13        1.58       12.01     16.82 o
  -2   6  13     1250.68     1330.06     42.88 o
  -1   6  13      433.08      474.82     26.56 o
   0   6  13       80.68      102.32     13.57 o
   1   6  13     1163.78     1089.27     31.79 o
   2   6  13       23.74       19.97      8.80 o
   3   6  13      162.95      155.09     18.06 o
   4   6  13        1.76        0.00     11.49 o
  -4   7  13       43.38       31.82     23.60 o
  -3   7  13       20.09       15.97     17.50 o
  -2   7  13        5.44        0.00     16.71 o
  -1   7  13      405.20      386.36     24.88 o
   0   7  13       79.74       53.39     13.90 o
   1   7  13        0.24        0.00      5.71 o
   2   7  13      232.55      272.92     21.17 o
   3   7  13       39.53       31.11     11.49 o
   4   7  13      119.29      128.49     20.64 o
  -4   8  13       67.93       88.43     28.22 o
  -3   8  13      324.04      310.72     35.20 o
  -2   8  13      106.72       60.21     15.72 o
  -1   8  13        6.94        5.48      8.14 o
   0   8  13        0.01       11.50      8.63 o
   1   8  13      217.72      220.37     19.96 o
   2   8  13      245.25      236.59     20.24 o
   3   8  13      719.29      758.06     53.41 o
   4   8  13       95.71       54.65     19.84 o
  -4   9  13      176.38      163.95     34.01 o
  -3   9  13      229.56      211.86     31.62 o
  -2   9  13      552.95      525.00     33.32 o
  -1   9  13      198.58      233.63     26.79 o
   0   9  13      115.22      108.08     23.07 o
   1   9  13       62.13       72.79     14.15 o
   2   9  13       59.58       55.80     12.26 o
   3   9  13       56.83       28.44     11.52 o
  -3  10  13      272.12      263.19     28.96 o
  -2  10  13       80.74      106.05     18.54 o
  -1  10  13      854.06      817.95     43.43 o
   0  10  13      154.06      161.70     24.01 o
   1  10  13       31.56        6.32      9.47 o
   2  10  13       10.34        3.10      9.12 o
   3  10  13       32.95       27.96     12.11 o
  -3  11  13      168.67      145.54     24.27 o
  -2  11  13       64.59       47.40     17.00 o
  -1  11  13       69.56       97.14     20.01 o
   0  11  13       35.49       14.91     18.18 o
   1  11  13       49.81       50.96     11.84 o
   2  11  13      115.57      110.11     20.22 o
   3  11  13       81.68       89.31     16.58 o
  -3  12  13       29.44        0.00     26.06 o
  -2  12  13        1.57        0.00     13.99 o
  -1  12  13      144.44      167.49     24.35 o
   0  12  13        9.33       19.18     12.35 o
   1  12  13       40.18       30.74     13.39 o
   2  12  13       61.88       71.46     23.78 o
   3  12  13       56.73       40.60     13.90 o
  -3  13  13      202.47      238.33     29.72 o
  -2  13  13       71.92       74.51     21.89 o
  -1  13  13        7.69        6.85     11.51 o
   0  13  13      195.23      197.37     27.04 o
   1  13  13        0.34        0.00      9.62 o
   2  13  13        3.40       17.84     15.14 o
   3  13  13        0.00        0.00     12.07 o
  -2  14  13      142.97      151.35     27.19 o
  -1  14  13       20.02       13.88     13.57 o
   0  14  13      151.86      117.78     23.58 o
   1  14  13      241.82      259.75     30.95 o
   2  14  13        8.44       21.70     13.50 o
  -2  15  13       43.27       85.19     21.54 o
  -1  15  13       73.70       52.68     24.02 o
   0  15  13       43.06       14.09     16.29 o
   1  15  13        2.33        8.03     14.87 o
   2  15  13       63.89      101.33     23.39 o
  -2  16  13       80.78        0.00     44.28 o
  -1  16  13        0.90        0.00     12.09 o
   0  16  13        1.18        0.21     13.54 o
   1  16  13       27.43       15.85     19.01 o
   0  17  13       18.85       10.16     40.71 o
   1  17  13        1.20        0.00     17.36 o
  -4   0  14      489.85      527.47     80.45 o
  -2   0  14       59.68       37.11     13.26 o
   0   0  14       76.09       82.45     13.91 o
   2   0  14       17.98        7.54     12.42 o
   4   0  14       37.83       54.34     21.12 o
  -4   1  14        4.52        0.00     38.73 o
  -3   1  14      169.68      160.47     48.88 o
  -2   1  14      349.26      385.70     29.73 o
  -1   1  14      216.26      212.62     15.31 o
   0   1  14       27.29       32.65      9.62 o
   1   1  14      938.24      951.98     33.35 o
   2   1  14       78.01       54.11     12.47 o
   3   1  14      262.96      261.29     25.86 o
   4   1  14      178.11      199.65     25.98 o
  -4   2  14        2.92        0.00     35.57 o
  -3   2  14       45.42       25.78     24.41 o
  -2   2  14       18.09        8.12     12.62 o
  -1   2  14      300.03      331.67     18.18 o
   0   2  14       72.20       66.68      9.20 o
   1   2  14      691.58      669.88     32.22 o
   2   2  14     1299.57     1342.30     54.27 o
   3   2  14       73.20       56.80     13.80 o
   4   2  14       66.21       71.17     16.81 o
  -4   3  14       62.11       88.03     70.34 o
  -3   3  14      111.36      136.86     43.04 o
  -2   3  14       72.63      112.20     19.39 o
  -1   3  14       36.86       31.72     11.69 o
   0   3  14     1078.59     1061.18     26.60 o
   1   3  14       92.94      110.38     12.84 o
   2   3  14       37.28       44.39     10.03 o
   3   3  14      330.05      410.63     30.64 o
   4   3  14        0.05       11.62     12.09 o
  -4   4  14      159.40      122.82     42.37 o
  -3   4  14       73.02       61.00     28.76 o
  -2   4  14      321.46      292.64     29.02 o
  -1   4  14        6.95        0.00      6.74 o
   0   4  14      270.13      287.29     28.23 o
   1   4  14       89.39       98.49     12.36 o
   2   4  14      226.03      233.16     19.37 o
   3   4  14       19.39        3.82     10.81 o
   4   4  14        0.96       19.23     11.72 o
  -4   5  14       92.74       92.55     39.37 o
  -3   5  14      111.14      120.74     24.52 o
  -2   5  14      180.17      214.68     53.82 o
  -1   5  14       22.78       15.34      9.87 o
   0   5  14       15.49       26.82      8.31 o
   1   5  14       82.45       94.78     12.62 o
   2   5  14      212.27      209.80     19.30 o
   3   5  14      186.87      210.07     23.04 o
   4   5  14        9.89        0.00     13.62 o
  -4   6  14        1.53       20.54     21.49 o
  -3   6  14       59.94       58.87     19.76 o
  -2   6  14     1598.30     1472.74     52.01 o
  -1   6  14       29.91       19.42      9.94 o
   0   6  14      154.55      180.75     24.98 o
   1   6  14     1464.14     1451.95     43.10 o
   2   6  14        0.43        6.96      8.19 o
   3   6  14       65.03       53.60     12.88 o
   4   6  14        0.02        0.00     16.30 o
  -4   7  14       51.89       45.62     39.25 o
  -3   7  14      122.15       89.69     25.44 o
  -2   7  14        0.03        3.22     10.65 o
  -1   7  14       10.50        6.22      9.30 o
   0   7  14      183.65      184.13     22.77 o
   1   7  14        3.87       13.38      7.00 o
   2   7  14       36.98       29.68      9.56 o
   3   7  14        0.08        0.00      8.86 o
  -4   8  14       72.08       60.55     28.28 o
  -3   8  14        1.93       10.61     17.35 o
  -2   8  14        3.97        0.00     10.55 o
  -1   8  14       72.75       68.96     17.52 o
   0   8  14       44.15       45.52     13.38 o
   1   8  14       21.88       29.25     10.12 o
   2   8  14       77.36       58.50     12.39 o
   3   8  14       14.23       19.14     11.04 o
  -3   9  14      157.96      145.50     34.08 o
  -2   9  14      658.47      646.82     37.14 o
  -1   9  14       59.43       47.87     14.94 o
   0   9  14       29.69       22.20     11.38 o
   1   9  14        9.17       11.64      8.53 o
   2   9  14      181.57      183.84     20.41 o
   3   9  14       33.57       18.30     11.07 o
  -3  10  14      139.59      135.99     40.37 o
  -2  10  14       18.81       20.19     13.08 o
  -1  10  14      176.94      149.00     32.49 o
   0  10  14      191.53      261.48     29.79 o
   1  10  14        6.41        8.85      8.57 o
   2  10  14       95.39      107.35     18.59 o
   3  10  14        5.25        5.67     10.67 o
  -3  11  14       48.52       16.61     20.44 o
  -2  11  14      430.27      413.46     66.42 o
  -1  11  14      185.24      160.88     24.67 o
   0  11  14      190.01      184.92     24.34 o
   1  11  14        0.21        0.00      8.00 o
   2  11  14        1.82        0.00     11.40 o
   3  11  14       16.84       37.16     13.92 o
  -3  12  14      155.90      125.85     24.37 o
  -2  12  14       20.09       21.16     15.91 o
  -1  12  14      128.78      147.15     24.53 o
   0  12  14       74.97       41.38     14.33 o
   1  12  14      279.20      289.19     31.00 o
   2  12  14        1.09        0.00     10.73 o
   3  12  14        9.69        0.00     17.63 o
  -2  13  14       27.76       24.36     17.82 o
  -1  13  14       59.04       54.83     18.40 o
   0  13  14       11.16        6.34     16.45 o
   1  13  14        1.94       18.81     11.37 o
   2  13  14       38.67       42.88     20.68 o
  -2  14  14        0.56        0.00     15.17 o
  -1  14  14       45.84       14.06     13.92 o
   0  14  14      156.37      122.74     23.95 o
   1  14  14      122.08      114.13     22.73 o
   2  14  14       16.13       21.25     15.91 o
  -2  15  14        0.71       13.21     19.91 o
  -1  15  14        2.78       21.16     15.29 o
   0  15  14        0.05        0.00     12.04 o
   1  15  14       11.47       22.39     19.40 o
  -1  16  14        6.85        0.00     14.00 o
   0  16  14        0.06        0.00     13.82 o
   1  16  14       52.47       66.88     32.03 o
  -1   0  15       51.01       78.63     29.37 o
   1   0  15     1270.62     1110.73     51.21 o
   3   0  15      100.43      133.77     29.07 o
  -4   1  15       60.97       76.39     47.56 o
  -3   1  15      669.59      637.39     87.14 o
  -2   1  15     2071.50     1924.19     60.17 o
  -1   1  15      794.99      804.95     29.66 o
   0   1  15      574.88      527.40    114.36 o
   1   1  15      161.75      168.69     15.87 o
   2   1  15       27.13       26.96     10.40 o
   3   1  15        1.32       11.95     10.65 o
   4   1  15       19.92       29.31     14.91 o
  -4   2  15        1.85        0.00     30.54 o
  -3   2  15      564.49      547.27     57.32 o
  -2   2  15      222.80      249.97     26.51 o
  -1   2  15      306.97      305.10     21.88 o
   0   2  15     1421.40     1330.44     30.86 o
   1   2  15      624.89      567.24     25.93 o
   2   2  15       11.73       23.57     10.04 o
   3   2  15       64.76       59.64     14.80 o
   4   2  15       49.42       40.79     20.93 o
  -4   3  15        2.71        0.00     48.82 o
  -3   3  15       94.46      100.48     33.55 o
  -2   3  15      779.46      828.94     50.12 o
  -1   3  15       33.83       26.80      9.16 o
   0   3  15       97.61      105.94     14.21 o
   1   3  15      175.66      143.11     14.71 o
   2   3  15      104.18      104.27     16.20 o
   3   3  15       10.65        0.00     10.15 o
   4   3  15        4.02        0.00     22.27 o
  -4   4  15       11.94       17.58     34.15 o
  -3   4  15      115.45      119.85     24.51 o
  -2   4  15       31.68       13.49     13.25 o
  -1   4  15     2356.32     2159.62     52.13 o
   0   4  15      106.94      120.22     15.43 o
   1   4  15      121.93      105.47     13.32 o
   2   4  15      420.40      467.05     30.32 o
   3   4  15       14.37       23.39     11.43 o
  -4   5  15        1.16       47.09     50.93 o
  -3   5  15        1.67       14.06     17.67 o
  -2   5  15     1078.64     1064.80     78.57 o
  -1   5  15      309.92      303.76     26.65 o
   0   5  15       28.81       49.04     14.03 o
   1   5  15        6.16       13.16      7.98 o
   2   5  15       53.12       64.40     12.35 o
   3   5  15      161.35      177.64     26.34 o
  -4   6  15      154.55      157.10     65.39 o
  -3   6  15       18.34       10.72     17.28 o
  -2   6  15       72.29      136.69     23.66 o
  -1   6  15      447.18      455.24     32.42 o
   0   6  15      694.71      677.13     54.15 o
   1   6  15      247.99      306.34     21.11 o
   2   6  15      394.10      354.40     24.30 o
   3   6  15        2.12        0.00      9.57 o
  -3   7  15       30.48       39.21     20.95 o
  -2   7  15      126.66      127.58     19.53 o
  -1   7  15      878.42      850.84     57.26 o
   0   7  15       57.96       56.55     17.08 o
   1   7  15        1.08       13.47     11.00 o
   2   7  15      168.40      162.60     18.37 o
   3   7  15        8.12        0.00      9.73 o
  -3   8  15        7.24        9.48     17.88 o
  -2   8  15      716.49      630.40     55.48 o
  -1   8  15      195.81      205.86     24.93 o
   0   8  15       19.82       19.52     11.19 o
   1   8  15       12.09        8.90      9.11 o
   2   8  15       15.81       20.00      9.82 o
   3   8  15       28.19       39.81     13.30 o
  -3   9  15       36.35       18.33     21.61 o
  -2   9  15       74.98       52.76     27.50 o
  -1   9  15       35.72       42.01     23.64 o
   0   9  15      268.21      279.21     29.02 o
   1   9  15       12.21       14.52     11.69 o
   2   9  15       72.65       68.27     14.29 o
   3   9  15       43.54       70.85     15.59 o
  -3  10  15      202.08      260.21     60.21 o
  -2  10  15      163.52      142.30     25.30 o
  -1  10  15      168.24      183.43     25.78 o
   0  10  15      527.79      575.67     45.70 o
   1  10  15      394.66      413.04     29.54 o
   2  10  15      157.60      157.50     23.17 o
   3  10  15       21.74       10.57     11.40 o
  -3  11  15        1.21        0.00     21.96 o
  -2  11  15       60.72       44.72     17.97 o
  -1  11  15       32.56       28.10     14.46 o
   0  11  15      133.72      107.14     21.48 o
   1  11  15      564.74      560.08     41.22 o
   2  11  15       83.49       61.47     16.03 o
  -2  12  15       16.01       13.15     15.88 o
  -1  12  15       30.58       20.45     15.25 o
   0  12  15       19.72        9.33     20.39 o
   1  12  15       62.13       76.01     19.43 o
   2  12  15       65.73       78.46     18.53 o
  -2  13  15        2.26        0.00     14.81 o
  -1  13  15      313.53      297.55     34.44 o
   0  13  15        2.78        0.00     19.56 o
   1  13  15        5.63        0.00     12.40 o
   2  13  15       22.72       12.41     13.76 o
  -2  14  15        0.08        0.00     18.30 o
  -1  14  15      294.40      218.61     30.98 o
   0  14  15      307.18      278.71     33.72 o
   1  14  15       36.46       13.14     23.92 o
  -1  15  15      102.85       99.31     25.56 o
   0  15  15      119.98       93.23     22.50 o
   1  15  15       23.05        0.00     17.74 o
  -2   0  16       66.35       72.34     34.51 o
   0   0  16      149.64      188.68     21.00 o
   2   0  16      961.28      950.23     65.47 o
  -4   1  16       40.94        3.75     42.01 o
  -3   1  16      208.05      373.19     71.06 o
  -2   1  16      109.89      167.16     32.12 o
  -1   1  16       18.66       38.23     10.38 o
   0   1  16     2913.79     2909.20     67.67 o
   1   1  16       67.28       60.44     17.97 o
   2   1  16      302.60      370.96     27.90 o
   3   1  16      237.43      286.27     34.48 o
  -3   2  16       39.20       39.58     42.06 o
  -2   2  16       28.58       19.71     13.54 o
  -1   2  16     2294.14     2141.16     62.41 o
   0   2  16      732.82      713.73     25.89 o
   1   2  16        1.78        0.00      7.09 o
   2   2  16       22.06        9.22      9.18 o
   3   2  16       16.27       13.25     14.20 o
  -3   3  16      369.39      314.32     50.42 o
  -2   3  16      447.06      388.69     33.68 o
  -1   3  16      650.63      681.00     42.71 o
   0   3  16      189.96      191.53     18.77 o
   1   3  16        3.28        0.00      7.30 o
   2   3  16        9.18        5.51      9.10 o
   3   3  16       25.08        6.05     14.10 o
  -3   4  16       50.76       31.68     26.29 o
  -2   4  16       46.47       44.41     18.80 o
  -1   4  16      266.93      314.30     39.43 o
   0   4  16      152.95      127.64     27.10 o
   1   4  16      289.45      292.34     21.02 o
   2   4  16       22.03       21.30     11.29 o
   3   4  16      305.95      322.67     30.54 o
  -3   5  16        0.31       12.51     18.11 o
  -2   5  16       11.78       18.63     14.83 o
  -1   5  16     1115.00     1026.98     43.31 o
   0   5  16       21.02        9.38     11.35 o
   1   5  16        5.09       13.59      8.62 o
   2   5  16      209.64      281.18     22.79 o
   3   5  16       49.63       64.75     18.11 o
  -3   6  16       29.74       30.70     22.61 o
  -2   6  16        6.16       13.84     15.53 o
  -1   6  16       14.22       20.65     11.92 o
   0   6  16      458.61      568.06     37.01 o
   1   6  16      517.19      559.47     36.41 o
   2   6  16        1.53        4.38      8.92 o
   3   6  16       77.47       75.72     18.84 o
  -3   7  16      387.11      390.78     41.29 o
  -2   7  16      380.74      337.45     50.95 o
  -1   7  16        1.62       13.79     11.65 o
   0   7  16       44.48       27.99     17.83 o
   1   7  16       81.73      101.10     16.44 o
   2   7  16        0.86       20.11      9.97 o
   3   7  16       58.55       52.08     15.04 o
  -3   8  16       38.01       17.39     26.29 o
  -2   8  16      340.59      352.18     38.06 o
  -1   8  16      896.35      909.99     57.97 o
   0   8  16        1.12        0.00      9.31 o
   1   8  16       73.12       58.07     17.72 o
   2   8  16      262.00      310.28     24.43 o
   3   8  16       76.65       66.41     19.92 o
  -3   9  16       91.57       76.26     26.47 o
  -2   9  16      104.89      147.91     25.83 o
  -1   9  16      101.84      107.35     24.79 o
   0   9  16        0.09        0.58     10.70 o
   1   9  16       58.60       64.06     14.30 o
   2   9  16       43.22       61.77     16.41 o
   3   9  16       35.00       47.86     15.48 o
  -3  10  16       21.18       27.55     28.26 o
  -2  10  16        0.71        0.00     13.61 o
  -1  10  16       25.87       23.15     24.89 o
   0  10  16      144.01      107.42     20.86 o
   1  10  16       77.28       65.96     24.01 o
   2  10  16       20.03       26.22     12.72 o
  -2  11  16        4.21        9.13     14.63 o
  -1  11  16        0.02       15.08     14.26 o
   0  11  16       89.42       51.29     24.81 o
   1  11  16       14.82        0.00     18.71 o
   2  11  16       52.95       62.25     16.82 o
  -2  12  16       59.50       95.33     24.51 o
  -1  12  16        4.98        7.88     15.00 o
   0  12  16      181.19      193.04     27.95 o
   1  12  16        0.01       15.24     13.80 o
   2  12  16        0.40        6.81     12.56 o
  -2  13  16       39.41       43.62     23.09 o
  -1  13  16       75.54       57.99     19.42 o
   0  13  16       32.78       38.28     16.80 o
   1  13  16       37.15       57.80     24.08 o
  -1  14  16        4.90       17.64     18.53 o
   0  14  16       79.18       58.04     25.25 o
   1  14  16        4.13        0.00     15.19 o
  -3   0  17       26.95       74.48     41.84 o
  -1   0  17        2.04        0.00     11.28 o
   1   0  17     1015.73     1018.84     53.51 o
   3   0  17        7.49        2.05     21.88 o
  -3   1  17        1.91        4.58     25.77 o
  -2   1  17       32.42        0.74     18.02 o
  -1   1  17       87.74      104.48     19.21 o
   0   1  17       82.50       48.29     15.15 o
   1   1  17        0.63        7.77      9.00 o
   2   1  17        5.23       11.95      9.70 o
   3   1  17       91.41       77.26     21.44 o
  -3   2  17      103.45       39.46     36.38 o
  -2   2  17      157.37      196.86     35.69 o
  -1   2  17       10.39        4.42     12.67 o
   0   2  17       44.08       44.92     12.53 o
   1   2  17      834.70      827.99     34.74 o
   2   2  17      292.63      262.49     25.84 o
   3   2  17        7.45       15.51     12.70 o
  -3   3  17       87.56       86.03     46.62 o
  -2   3  17       82.40       94.50     20.26 o
  -1   3  17      491.12      566.25     37.59 o
   0   3  17      501.76      446.77     32.91 o
   1   3  17      163.03      178.76     18.22 o
   2   3  17      106.87       57.99     13.87 o
   3   3  17       27.19       48.27     16.18 o
  -3   4  17        5.97        0.00     24.89 o
  -2   4  17       18.52       50.54     18.49 o
  -1   4  17      361.83      343.23     46.19 o
   0   4  17      317.23      357.46     30.34 o
   1   4  17      734.90      783.92     32.05 o
   2   4  17       86.40      112.29     17.18 o
   3   4  17      216.15      201.87     25.68 o
  -3   5  17        2.19        0.00     25.37 o
  -2   5  17        1.48       34.61     19.84 o
  -1   5  17      410.21      394.07     31.40 o
   0   5  17       87.42       85.01     18.37 o
   1   5  17      153.75      178.69     18.09 o
   2   5  17       79.07       50.32     20.67 o
   3   5  17       30.34       23.57     14.49 o
  -3   6  17       20.14       31.53     19.81 o
  -2   6  17        0.19        0.00     15.30 o
  -1   6  17      363.89      357.36     31.55 o
   0   6  17      521.32      491.63     37.03 o
   1   6  17      226.72      214.19     26.65 o
   2   6  17      133.00      137.48     17.50 o
   3   6  17       50.49       49.52     15.74 o
  -3   7  17       21.85       52.21     24.85 o
  -2   7  17       11.99        5.94     15.66 o
  -1   7  17      137.43       89.24     20.88 o
   0   7  17      791.59      809.61     45.69 o
   1   7  17      299.75      277.77     31.21 o
   2   7  17      353.11      389.78     32.66 o
   3   7  17        4.24       23.55     24.48 o
  -3   8  17        0.01        0.00     22.96 o
  -2   8  17       42.79       19.19     20.16 o
  -1   8  17        1.61       10.81     12.85 o
   0   8  17      191.00      184.02     25.73 o
   1   8  17      274.57      327.46     34.37 o
   2   8  17        0.08       19.86     17.06 o
  -3   9  17       82.47       62.03     35.72 o
  -2   9  17        4.21       14.16     19.02 o
  -1   9  17       11.70       18.83     15.13 o
   0   9  17      109.88      111.27     22.14 o
   1   9  17       40.58       53.27     17.65 o
   2   9  17      374.35      372.72     32.40 o
  -2  10  17      102.86       97.93     30.01 o
  -1  10  17       23.84       13.40     14.91 o
   0  10  17       22.86       38.61     16.76 o
   1  10  17      190.91      232.72     30.71 o
   2  10  17        1.73       27.82     14.37 o
  -2  11  17        9.33       24.77     18.96 o
  -1  11  17       40.10       82.74     23.00 o
   0  11  17      410.43      329.66     35.59 o
   1  11  17       37.18       38.63     17.69 o
   2  11  17        0.04        0.00     13.73 o
  -2  12  17        6.33        0.00     17.96 o
  -1  12  17        0.51        0.00     18.77 o
   0  12  17      173.43      187.38     28.95 o
   1  12  17       55.45       46.07     17.87 o
  -1  13  17       12.05       46.24     21.34 o
   0  13  17        0.17        0.67     18.20 o
   1  13  17        0.37        0.00     23.46 o
  -2   0  18      124.89      167.38     51.70 o
   0   0  18       99.08      105.11     21.52 o
   2   0  18        0.02        0.00     11.78 o
  -3   1  18        0.17       16.32     23.25 o
  -2   1  18       99.76       90.21     28.72 o
  -1   1  18      207.14      206.26     25.72 o
   0   1  18      958.58      847.64     34.14 o
   1   1  18       84.14       72.99     14.65 o
   2   1  18        7.36        5.06     10.75 o
   3   1  18      271.57      281.09     29.20 o
  -3   2  18        4.23       20.48     27.94 o
  -2   2  18        0.99        4.60     20.47 o
  -1   2  18      231.50      285.24     29.00 o
   0   2  18       86.19       44.81     12.77 o
   1   2  18       64.95       53.21     12.97 o
   2   2  18       49.98       35.15     21.86 o
   3   2  18        7.21        0.00     11.85 o
  -3   3  18       79.12       82.28     72.66 o
  -2   3  18       54.10       31.41     22.41 o
  -1   3  18       49.15       37.03     18.19 o
   0   3  18       20.03       19.09     13.20 o
   1   3  18      605.40      601.47     38.25 o
   2   3  18      169.49      163.90     21.56 o
   3   3  18       17.20        6.00     13.16 o
  -3   4  18      154.35      143.23     56.09 o
  -2   4  18       12.89       44.34     17.71 o
  -1   4  18        8.12        3.42     16.70 o
   0   4  18      157.58      153.42     23.02 o
   1   4  18      437.99      498.64     27.99 o
   2   4  18       46.00       37.67     13.80 o
   3   4  18      249.72      231.13     27.07 o
  -3   5  18      193.50      174.29     99.30 o
  -2   5  18       93.14      102.85     24.67 o
  -1   5  18      104.31      106.34     25.01 o
   0   5  18       11.59       44.64     14.69 o
   1   5  18      949.44      913.08     82.72 o
   2   5  18       54.61       58.78     15.83 o
   3   5  18        0.50        0.00     35.79 o
  -3   6  18        2.20        6.01     42.40 o
  -2   6  18      143.93      154.05     32.49 o
  -1   6  18       78.02       80.68     26.99 o
   0   6  18       19.24       14.05     13.58 o
   1   6  18       67.85       95.68     20.61 o
   2   6  18       79.57       84.95     20.65 o
  -3   7  18       25.34        7.62     26.57 o
  -2   7  18       18.52       31.22     20.69 o
  -1   7  18       30.01       28.69     14.79 o
   0   7  18        2.39       11.67     12.85 o
   1   7  18       34.44       36.97     17.07 o
   2   7  18      154.04      191.98     27.52 o
  -2   8  18        0.94        0.00     19.03 o
  -1   8  18        4.67        7.35     13.27 o
   0   8  18       45.43       64.66     19.20 o
   1   8  18       34.95       23.34     15.93 o
   2   8  18        8.78       28.56     13.94 o
  -2   9  18       23.45       26.89     24.87 o
  -1   9  18        0.23        3.63     13.31 o
   0   9  18      337.83      456.80     52.18 o
   1   9  18       31.01       16.60     15.79 o
   2   9  18      198.07      286.34     52.96 o
  -2  10  18      184.45      241.43     56.73 o
  -1  10  18      319.09      287.88     34.36 o
   0  10  18      115.58      129.59     24.44 o
   1  10  18      130.58      127.17     31.51 o
   2  10  18      168.82      186.95     79.12 o
  -2  11  18       50.37       86.84     39.97 o
  -1  11  18        3.34        0.00     14.22 o
   0  11  18       26.27       13.65     15.27 o
   1  11  18       11.44        0.00     13.72 o
  -1  12  18       54.43       40.94     38.33 o
   0  12  18       16.35       33.46     18.99 o
  -3   0  19      169.41      268.89     68.20 o
  -1   0  19      100.46      134.66     44.36 o
   1   0  19        2.43        6.82     20.09 o
  -3   1  19       62.36       79.91     34.09 o
  -2   1  19      199.63      221.99     40.49 o
  -1   1  19        3.51        2.02     18.44 o
   0   1  19       38.02       48.69     17.71 o
   1   1  19        8.27        0.00     15.54 o
   2   1  19       33.45       40.05     14.47 o
  -3   2  19       35.78       36.92     29.58 o
  -2   2  19       11.64       31.17     23.47 o
  -1   2  19       18.60       44.38     19.51 o
   0   2  19        2.63       13.99     13.15 o
   1   2  19      401.63      459.84     33.89 o
   2   2  19      333.78      359.48     30.07 o
  -3   3  19        0.13        9.73     38.30 o
  -2   3  19       46.07       68.62     28.76 o
  -1   3  19      349.39      386.74     43.44 o
   0   3  19        1.11       17.37     12.57 o
   1   3  19        2.23        0.00      9.47 o
   2   3  19        1.41        0.00     12.07 o
  -3   4  19       15.42       23.55     41.12 o
  -2   4  19        0.41        4.05     34.74 o
  -1   4  19       10.99       20.07     17.35 o
   0   4  19       37.63       32.45     14.15 o
   1   4  19       84.97       45.74     36.17 o
   2   4  19      159.15      144.54     28.15 o
  -2   5  19       33.31        3.86     37.56 o
  -1   5  19       33.26       52.00     22.65 o
   0   5  19        2.79       13.10     12.66 o
   1   5  19       39.47       46.66     18.46 o
   2   5  19        8.67       12.52     14.16 o
  -2   6  19       81.18       99.96     28.77 o
  -1   6  19       18.07       14.18     18.02 o
   0   6  19       25.51        7.82     13.15 o
   1   6  19       16.46       52.63     18.10 o
   2   6  19      342.61      356.62     36.74 o
  -2   7  19      311.74      297.33     42.15 o
  -1   7  19        4.68        0.17     20.18 o
   0   7  19        2.14        0.00     13.87 o
   1   7  19       48.38       46.29     19.06 o
   2   7  19      145.08      103.87     22.99 o
  -2   8  19      165.01      164.04     35.17 o
  -1   8  19        0.06       24.48     15.77 o
   0   8  19        0.59       13.15     14.59 o
   1   8  19       13.72        0.00     13.93 o
   2   8  19      420.97      584.50     83.65 o
  -2   9  19        3.96       15.65     27.43 o
  -1   9  19        0.34        9.05     14.32 o
   0   9  19      188.26      237.77     31.40 o
   1   9  19       38.25       19.08     16.94 o
  -1  10  19        3.59        6.78     15.39 o
   0  10  19       80.54       19.91     17.37 o
   1  10  19      144.84      152.19     27.12 o
  -1  11  19      121.48      114.13     52.57 o
   0  11  19        0.91       13.58     19.59 o
  -2   0  20        5.84        3.24     31.22 o
   0   0  20      755.49      720.91     68.84 o
   2   0  20       63.39       60.29     23.71 o
  -2   1  20       18.63       27.10     22.18 o
  -1   1  20       61.56       50.72     32.63 o
   0   1  20       33.64       61.21     27.60 o
   1   1  20       23.89       24.60     13.25 o
   2   1  20       22.10       33.74     13.77 o
  -2   2  20      245.97      301.95     45.54 o
  -1   2  20      164.48      289.41     56.35 o
   0   2  20       55.82      122.50     36.56 o
   1   2  20       98.84      129.28     19.58 o
   2   2  20       15.33       19.36     19.59 o
  -2   3  20       20.08       12.31     22.59 o
  -1   3  20      122.86       98.86     26.79 o
   0   3  20        0.08        0.00     17.42 o
   1   3  20       19.07       17.30     21.95 o
   2   3  20       71.74       62.85     27.39 o
  -2   4  20      109.05        8.49     37.15 o
  -1   4  20      177.06      255.58     65.86 o
   0   4  20        7.65       10.98     14.74 o
   1   4  20      122.50      126.26     30.22 o
   2   4  20        0.00        0.00     15.95 o
  -2   5  20        0.09       13.82     31.65 o
  -1   5  20        2.90       11.28     25.38 o
   0   5  20       84.47       45.98     23.57 o
   1   5  20        0.01        0.00     15.83 o
   2   5  20        7.96       13.65     15.37 o
  -2   6  20       73.46       81.89     30.34 o
  -1   6  20       12.31       17.26     20.26 o
   0   6  20       87.37       90.30     39.55 o
   1   6  20       81.12       88.84     22.91 o
   2   6  20       22.41        0.00     25.89 o
  -2   7  20       29.13       33.01     32.67 o
  -1   7  20       10.34        0.00     18.28 o
   0   7  20      314.82      346.26     75.98 o
   1   7  20        0.07        2.15     14.98 o
  -1   8  20       11.04       19.22     19.56 o
   0   8  20      123.41      201.19     29.57 o
   1   8  20        7.02        0.00     14.85 o
  -1   9  20      108.54       97.61     33.83 o
   0   9  20        0.15       15.16     16.51 o
   1   9  20        0.44        0.47     33.51 o
   0  10  20       10.80        5.94     30.84 o
   1   0  21        0.96        0.00     15.71 o
  -2   1  21       16.94        4.64     23.31 o
  -1   1  21      166.28      258.66     54.94 o
   0   1  21      227.51      236.43     49.27 o
   1   1  21        8.62        6.94     14.36 o
   2   1  21       24.90       57.92     17.61 o
  -2   2  21        7.11       25.37     25.01 o
  -1   2  21        5.08       38.56     33.10 o
   0   2  21       25.66       66.93     28.24 o
   1   2  21       16.76       26.40     17.68 o
   2   2  21       22.56       14.87     13.70 o
  -2   3  21       10.33        0.00     36.77 o
  -1   3  21       31.93       59.55     40.69 o
   0   3  21        0.15        0.00     24.78 o
   1   3  21        1.39        0.00     17.06 o
  -1   4  21        2.08        0.00     17.98 o
   0   4  21        5.07        0.00     18.54 o
   1   4  21        3.74        7.32     17.44 o
  -1   5  21      112.42      124.81     31.63 o
   0   5  21      191.83      152.93     40.52 o
   1   5  21        1.58        5.81     19.69 o
  -1   6  21       13.73        0.00     21.96 o
   0   6  21       81.93       86.50     20.66 o
   1   6  21        0.02        8.00     19.52 o
  -1   7  21        0.86        0.00     25.70 o
   0   7  21       27.77       40.31     18.47 o
   1   7  21        0.00       19.32     23.09 o
   0   8  21       11.16       39.40     23.67 o
   1   1  22       18.41       22.62     21.05 o
  -1   2  22        1.18        2.39     31.95 o
   0   2  22        0.05       48.54     31.65 o
   1   2  22       86.54      115.90     29.41 o
  -1   3  22        3.03        3.80     26.92 o
   0   3  22       47.58       57.24     31.44 o
   1   3  22       17.09       11.79     20.63 o
  -1   4  22       77.05      205.00     57.71 o
   0   4  22       32.86        8.70     27.51 o
  -1   5  22       23.12       30.27     26.82 o
   0   5  22       65.10       95.32     29.92 o
 
